# Supplementary material for: Engineered tRNAs suppress nonsense mutations in cells and in vivo
Source: Nature. 2023 May 31;618(7966):842–8. doi: 10.1038/s41586-023-06133-1 (PMC10284701; doi:10.1038/s41586-023-06133-1)
Supplement: Supplementary file 4 — Source Data Fig. 1 [file 41586_2023_6133_MOESM4_ESM.xlsx]

## Sheet: Figure 1c
	Readtrhough efficiency [%]
tRNA variant	Exp 1	Exp 2	Exp 3	Exp 4		Mean	SEM	P value
tS	0.75066	3.18679	3.20573	6.77327		3.47911	1.24017	0.0463066	*
tSA1	10.6547	2.96381	13.9526	17.0838		11.1637	3.0321	0.0187459	*
tSA2	0.94215	0.97865	1.22709	4.73536		1.97081	0.923687	0.103646	ns
tST1	3.45838	3.56308	1.67828	6.00144		3.67529	0.887819	0.0206044	*
tST2	3.00071	10.8952	15.0232	20.3056		12.3062	3.65097	0.0233771	*
tST3	2.76996	3.46088	1.53527	1.32539		2.27287	0.508285	0.026784	*
tST4	4.6016	4.41939	3.82514	9.22952		5.51891	1.24793	0.0139868	*
tST5	15.5292	8.4625	10.8721	26.5711		15.3587	4.01492	0.0171183	*
tST6	1.50514	4.95207	9.59154	7.04056		5.77233	1.70969	0.0245564	*
tSA1T4	13.7962	7.87253	17.7586	13.0673		13.1237	2.03127	0.00384535	**
tSA1T5	19.5333	15.3223	10.2362	13.6833		14.6938	1.93019	0.00286838	**
tSA1T6	4.30287	4.42404	9.01255	7.33632		6.26895	1.15238	0.00639622	**
tSA2T5	19.316	21.1803	14.2878	22.4787		19.3157	1.79725	0.0010201	**
mis	0.39926	0.38093	0.7133	0.52668		0.505043	0.0766122	-	-
tR	13.6589	11.0651	14.3297	15.1095		13.5408	0.876836	0.000453303	***
tRA2	5.33506	1.64175	3.83331	2.21252		3.25566	0.834188	0.0183184	*
tRT7	6.53005	4.16349	4.49556	6.29402		5.37078	0.606894	0.00202764	**
tRT8	14.5756	6.03804	9.58486	18.4766		12.1688	2.73623	0.0123118	*
tRT5	17.2308	15.5643	16.905	18.873		17.1433	0.68003	0.000111123	***
tRT9	6.23806	1.8328	4.44831	3.56209		4.02032	0.917277	0.0137225	*
tRT6	19.2407	26.8698	18.009	26.4673		22.6467	2.33704	0.00129087	**
tRA2T5	1.52618	1.22583	1.69381	2.35012		1.69898	0.237652	0.021699	*
mis	0.80125	0.61125	0.25595	0.13544		0.450972	0.154374	-	-

## Sheet: Figure 1d
		Readtrhough efficiency [%]
		Exp 1	Exp 2	Exp 3	Exp 4	Exp 5	Exp 6		Mean	SEM	P value
UAA	tSA1T5	6.94466	15.4848	17.6788	8.36384	10.9916	15.5952		12.5098	1.78469	0.000808	***
	mis	1.90582	3.20944	1.62539	1.04648	1.9569	1.51704		1.87685	0.298063	-	-
	G418	0.22627	0.46439	0.05113	0.40455	0.62509	0.2718		0.340538	0.0820459	-	-
UAG	tSA1T5	12.7057	28.3278	17.6523	7.52661	19.2082	12.6072		16.338	2.93526	0.0144674	*
	mis	4.03703	3.42914	2.48868	1.34665	19.9999	2.08745		5.56481	2.91328	-	-
	G418	-0.33897	-0.71212	-0.62548	-0.2221	-0.29185	-0.32753		-0.419675	0.0812935	-	-
UGA	tSA1T5	30.3008	83.5378	81.5547	39.3128	60.8523	43.6561		56.5357	9.17329	0.00111414	**
	mis	2.00993	3.18727	2.43349	3.38506	3.40963	5.40546		3.30514	0.478884	-	-
	G418	0.60165	2.03423	1.50906	0.7811	1.20326	1.30564		1.23916	0.210312	-	-

## Sheet: Figure 1e
		IL-8 [pg/mL]
		Exp 1	Exp 2	Exp 3		Mean	SEM
hTLR7	tSA2T5	1.00003	1.00002	1.00002		1.00002	3.33333e-06
	R848	150.703	165.694	171.849		162.749	6.27938
	mock	51.1089	34.7368	9.14933		31.665	12.2097
hTLR8	tSA2T5	31.0476	30.2178	22.9937		28.0864	2.55756
	R848	70.1972	72.4098	57.4282		66.6784	4.66899
	mock	37.2292	36.7168	20.1576		31.3679	5.60709
