# Supplementary material for: Engineered tRNAs suppress nonsense mutations in cells and in vivo
Source: Nature. 2023 May 31;618(7966):842–8. doi: 10.1038/s41586-023-06133-1 (PMC10284701; doi:10.1038/s41586-023-06133-1)
Supplement: Supplementary file 5 — Source Data Fig. 2 [file 41586_2023_6133_MOESM5_ESM.xlsx]

## Sheet: Figure 2b
6h			Readtrhough efficiency [%]
		Group No.	Exp 1	Exp 2	Exp 3		Mean	SEM	P value
R208X	tS	1	7.46652	7.13648	7.9544		7.51913	0.237574	0.000476733	***
		2	13.1501	11.2605	15.5481		13.3196	1.24062	0.00367761	**
R208X	tSA1T5	3	48.3725	45.9468	100.454		64.9244	17.7785	0.03438	*
		4	79.0336	72.4707	46.4605		65.9882	9.94599	0.0114337	*
R208X	mis	5	0.765784	0.713648	0.814573		0.764668	0.0291398	-	-
		6	1.19125	0.479593	1.14152		0.937454	0.22938	-	-
24h			Readtrhough efficiency [%]
		Group No.	Exp 1	Exp 2	Exp 3		Mean	SEM	P value
R208X	tS	1	9.36783	11.2291	9.75154		10.1161	0.567372	0.0165461	*
		2	19.7791	62.1524	18.6052		33.5122	14.3241	0.093092	ns
R208X	tSA1T5	3	35.3212	15.5037	36.133		28.986	6.74519	0.0453603	*
		4	61.8198	29.8825	35.5464		42.4162	9.8386	0.0304653	*
R208X	mis	5	3.62629	7.29491	6.6995		5.87357	1.13671	-	-
		6	6.05527	5.65636	4.49496		5.4022	0.468005	-	-

## Sheet: Figure 2c
Time	Relative tRNA signal [%]
6 hours	93.1251
	94.6982
	90.9229
	93.8592
	86.6232
	96.6907
	98.2638
	96.0615
	97.4248
	79.7017
	97.4248
	101.62
	90.7131
	94.3836
	88.9303
	97.4248
	112.841
	102.773
	106.863
	87.567
	120.916
	110.534
	109.904
	108.227
	108.017
	114.519
	119.972
72 hours	101.851
	119.564
	125.779
	72.8728
	86.4685
	75.2035
	107.755
	114.437
	105.036
	103.016
	114.67
	116.69
	91.3629
	105.036
	94.2375
	123.06
	108.765
	128.965
	101.696
	117.389
	58.1895
	58.2672
	104.259
	35.4264
	52.2851
	171.772
	34.8826
