# Supplementary material for: Engineered tRNAs suppress nonsense mutations in cells and in vivo
Source: Nature. 2023 May 31;618(7966):842–8. doi: 10.1038/s41586-023-06133-1 (PMC10284701; doi:10.1038/s41586-023-06133-1)
Supplement: Supplementary file 6 — Source Data Fig. 3 [file 41586_2023_6133_MOESM6_ESM.xlsx]

## Sheet: Figure 3a
		Readtrhough efficiency [%]
		Exp 1	Exp 2	Exp 3	Exp 4		Mean	SEM	P value
S466X	tS	39.6214	29.681	18.0966	39.8985		31.8244	5.15614	0.0320443	*
	tSA1T5	57.7794	63.3297	35.7078	71.1759		56.9982	7.61022	0.00739356	**
	tSA2T5	85.1249	68.2446	80.0588	65.4197		74.712	4.70099	0.000537926	***
	mis	10.1325	16.0138	15.0018	8.0257		12.2935	1.91615	-	-
R553X	tR	10.4559	23.58	18.2982	18.5474		17.7204	2.70993	0.00966129	**
	tRT5	12.5105	38.4663	27.2415	28.822		26.7601	5.35855	0.0131099	*
	tRT6	9.07699	27.834	16.2753	20.3559		18.3855	3.91852	0.044952	*
	mis	5.49676	13.9831	14.3087	13.7283		11.8792	2.1308	-	-
R1162X	tR	6.40528	6.00179	0.669623	-		4.3589	1.84831	0.0299179	*
	tRT5	0.566092	15.0765	11.6051	-		9.08257	4.37457	0.121901	ns
	mis	2.72158	-1.77299	-3.30324	-		-0.784883	1.80803	-	-
		Exp 1	Exp 2	Exp 3	Exp 4	Exp 5	Exp 6	Exp 7	Exp 8	Exp 9	Exp 10	Exp 11	Exp 12		Mean	SEM
WT		69.8669	53.9441	149.736	169.438	67.9908	53.4553	52.0538	40.3664	46.5593	53.9441	218.275	224.37		100	20.1893

## Sheet: Figure 3b
Nucleotide position	R553X-CFTR + tRT5	WT-CFTR
1	0	0
2	0	0
3	0	0
4	0	0
5	0	0
6	0	0
7	0	0
8	0	0
9	0	0
10	0	0
11	0	0
12	0	0
13	0	0
14	0	0
15	0	0
16	0	0
17	0	0
18	0	0
19	0	0
20	0	0
21	0	0
22	0.70967	0
23	0.1577	0
24	0.70967	0
25	0.47311	3.24801
26	0	2.9081
27	0	2.7948
28	0	0.52875
29	0	0.49098
30	0	0
31	0	0
32	0	0
33	0.1577	0.18884
34	0.1577	0.15107
35	0.31541	0.94419
36	0	0.90642
37	0	0.07554
38	0	0.15107
39	0	0.56651
40	0	0.26437
41	0	0.56651
42	0	0.1133
43	0	0.18884
44	0.07885	0
45	0	0.22661
46	0.07885	0.18884
47	0	0.15107
48	0	0
49	0.07885	0.33991
50	0	0.33991
51	0	0.07554
52	0	0.90642
53	0	0.41544
54	0	0
55	0.23656	0
56	0	0
57	0	0
58	0.07885	0
59	1.02508	0.18884
60	0.31541	0.03777
61	0.23656	0.37768
62	0	1.3974
63	0	1.47293
64	0	0.15107
65	0	0.18884
66	0	0.1133
67	0	0.37768
68	0	0.26437
69	0	1.43517
70	0.1577	3.24801
71	0	0.75535
72	0	0.15107
73	0	1.624
74	0.07885	0.67982
75	0.07885	0.22661
76	0	0.26437
77	0	7.28914
78	0	7.55351
79	0.47311	1.47293
80	0	0.83089
81	0	0.22661
82	0	0
83	0.39426	0.1133
84	0.39426	0.03777
85	0.1577	0.15107
86	0.1577	0.45321
87	0	1.17079
88	0	0.45321
89	0	0.07554
90	0	0.94419
91	0	0.1133
92	0	0.37768
93	0.07885	1.01972
94	0	0
95	0	0.15107
96	0	0.71758
97	0	0.03777
98	0	0.03777
99	0	0.18884
100	0	0
101	0	0.1133
102	0	0
103	0	0
104	0	0
105	0	0
106	0	0
107	0.07885	0.52875
108	0	0.03777
109	0	0.52875
110	0	0.18884
111	0	0.03777
112	0	0.03777
113	0	0.03777
114	0	0.07554
115	0	0
116	0	0
117	0	0
118	0	0
119	0	0
120	0	0
121	0	0
122	0	0
123	0	0
124	0	0
125	0	0
126	0	0
127	0	0
128	0	0
129	0	0
130	0	0
131	0	0
132	0	0
133	0	0
134	0	0
135	0.07885	0
136	0	0
137	0.1577	0.49098
138	0.07885	0.37768
139	0	0.1133
140	0	0.26437
141	0	0.03777
142	0.1577	0
143	0.07885	0
144	0.07885	0.26437
145	0.23656	0.03777
146	0.31541	0.26437
147	0	0
148	0.1577	0
149	0.55196	0.1133
150	0.07885	0.18884
151	0.39426	0.41544
152	2.20786	0
153	0.78852	0.1133
154	0.23656	0.75535
155	0	3.43685
156	0.07885	2.37936
157	0	0.52875
158	0	0.07554
159	0	0.22661
160	0.78852	0.56651
161	0.31541	0.26437
162	0.07885	0.64205
163	0.07885	1.3974
164	0	0.60428
165	0.07885	0.60428
166	0.1577	0.30214
167	0	0.30214
168	0	0.1133
169	0	0.83089
170	0	0.86865
171	0	0.22661
172	0	0.07554
173	0	0.1133
174	0	0.18884
175	0	0.15107
176	0	0.67982
177	0	0
178	0	0.22661
179	0	0
180	0	0
181	0	0
182	0	0.1133
183	0	0
184	0	0
185	0	0
186	0	0.03777
187	0	0
188	0	0
189	0	0
190	0	0
191	0	0
192	0.07885	0
193	0	0
194	0	0.18884
195	0	0.03777
196	0	0
197	0	0
198	0	0.18884
199	0	0
200	0	0
201	0	0
202	0	0
203	0	0
204	0	0
205	0	0
206	0	0
207	0	0
208	0	0
209	0	0
210	0	0
211	0	0
212	0	0
213	0	0
214	0	0
215	0	0
216	0.07885	0
217	0.1577	0.52875
218	0	0
219	0	0.07554
220	0	0.18884
221	0	0
222	0	0
223	0	0.07554
224	0	0
225	0	0
226	0	0
227	0.07885	0
228	0	0.03777
229	0	0
230	0	0.03777
231	0	0
232	0	0.33991
233	0	0
234	0	0.45321
235	0	0
236	0	0
237	0	0
238	0	0
239	0	0
240	0	0
241	0	0
242	0	0
243	0	0
244	0	0
245	0	0
246	0.07885	0
247	0	0.03777
248	0.31541	0.18884
249	0	0
250	0	0.15107
251	0	0.03777
252	0	0
253	0	0.03777
254	0	0
255	0	0
256	0	0.15107
257	0.07885	0.15107
258	0.07885	0
259	0	0.07554
260	0	0.07554
261	0	0.07554
262	0.07885	0.07554
263	0	0
264	0	0
265	0	0
266	0	0.26437
267	0	0
268	0	0
269	0	0
270	0	0
271	0	0
272	0	0
273	0	0
274	0	0.03777
275	0	0
276	0	0.03777
277	0	0
278	0	0
279	0	0
280	0	0
281	0	0
282	0	0
283	0	0
284	0	0
285	0	0
286	0	0
287	0	0
288	0	0
289	0	0
290	0	0
291	0	0
292	0	0
293	0	0
294	0	0
295	0	0.03777
296	0	0.03777
297	0	0
298	0	0
299	0	0
300	0	0
301	0	0
302	0.07885	0
303	0	0
304	0	0
305	0	0
306	0	0
307	0	0
308	0	0
309	0	0
310	0	0
311	0	0
312	0	0
313	0	0
314	0	0
315	0	0
316	0	0.07554
317	0	0
318	0	0
319	0	0
320	0	0
321	0	0
322	0	0.03777
323	0	0
324	0	0
325	0	0
326	0	0
327	0	0
328	0	0
329	0	0
330	0	0
331	0	0
332	0	0
333	0	0
334	0.07885	0
335	0	0
336	0	0
337	0	0.03777
338	0	0
339	0	0
340	0	0
341	0	0
342	0	0
343	0.07885	0
344	0	0
345	0	0
346	0	0
347	0	0
348	0	0
349	0	0
350	0	0
351	0	0
352	0	0
353	0	0
354	0	0
355	0	0
356	0	0
357	0	0
358	0	0
359	0	0.03777
360	0	0
361	0	0
362	0	0.07554
363	0	0
364	0.07885	0
365	0	0.03777
366	0	0.03777
367	0	0.03777
368	0.07885	0.03777
369	0	0
370	0	0
371	0	0
372	0	0
373	0	0.26437
374	0	0.1133
375	1.26163	0.07554
376	0	0.03777
377	0	1.5107
378	0	1.01972
379	0	0
380	0	0
381	0	0
382	0	0
383	0	0
384	0.31541	0
385	0	0
386	0	0.15107
387	0	0
388	0	0.18884
389	0	0
390	0	0.1133
391	0	0.18884
392	0	0
393	0	0
394	0	0
395	0	0
396	0	0
397	0	0
398	0	0
399	0	0
400	0	0
401	0	0
402	0	0.1133
403	0	0
404	0.31541	0
405	0	0
406	0.23656	0.56651
407	0	2.6815
408	0	2.49266
409	0.07885	3.0214
410	0.1577	0.45321
411	0	0.33991
412	0	0.37768
413	0.07885	0.07554
414	0.1577	0
415	0.23656	0.26437
416	0	0.22661
417	0	0.41544
418	0	0.18884
419	0	0
420	0	0.07554
421	0	0
422	0	0.07554
423	0.07885	0.1133
424	0.07885	0.07554
425	0	0.67982
426	0	0.22661
427	0	0.1133
428	0	0.49098
429	0	0
430	0	0
431	0	0
432	0	0
433	0	0
434	0	0.18884
435	0	0
436	0.07885	0
437	0	0.15107
438	0	0.33991
439	0	0
440	0	0.1133
441	0	0.03777
442	0	0.30214
443	0	0.07554
444	0	0
445	0	0
446	0	0
447	0	0
448	0	0
449	0	0
450	0	0
451	0	0
452	0	0
453	0	0
454	0	0
455	0	0
456	0	0
457	0	0
458	0	0
459	0	0
460	0	0
461	0	0
462	0	0
463	0	0
464	0	0
465	0	0
466	0	0
467	0	0
468	0	0
469	0	0
470	0	0
471	0	0
472	0	0
473	0	0
474	0	0
475	0	0
476	0.07885	0
477	0	0
478	0	0
479	0	0.03777
480	0	0.1133
481	0	0
482	0	0
483	0	0
484	0	0
485	0	0
486	0	0
487	0	0
488	0	0
489	0	0
490	0	0
491	0	0
492	0	0
493	0	0
494	0	0
495	0	0.03777
496	0	0
497	0	0
498	0	0
499	0	0
500	0	0
501	0	0.15107
502	0	0
503	0	0
504	0	0
505	0	0
506	0	0
507	0	0
508	0	0
509	0	0
510	0	0
511	0	0
512	0	0
513	0	0.26437
514	0	0.22661
515	0	0.41544
516	0	0.1133
517	0.63082	0.07554
518	0	0
519	0.07885	0.07554
520	0	0
521	0	0
522	0	0.03777
523	0	0
524	0	0
525	0.07885	0.03777
526	0	0
527	0.23656	0.1133
528	0.31541	0.56651
529	0.70967	0.41544
530	0.70967	0.30214
531	0.31541	1.13303
532	0.86737	1.20856
533	0.07885	1.85061
534	0.07885	3.28578
535	0.07885	0.71758
536	0.07885	1.09526
537	0	1.54847
538	0.23656	0.90642
539	0	0.37768
540	0	0.22661
541	0	0.15107
542	0	0.18884
543	0	0
544	0	0.03777
545	0	0
546	0	0
547	0	0
548	0	0
549	0	0
550	0	0
551	0	0
552	0	0
553	0	0
554	0	0
555	0.1577	0
556	0	0
557	0	0
558	0	0
559	0	0
560	0	0
561	0	0
562	0	0
563	0	0
564	0	0
565	0	0
566	0	0
567	0	0
568	0	0
569	0	0
570	0	0
571	0	0
572	0	0
573	0	0
574	0	0
575	0	0
576	0	0
577	0	0.03777
578	0.07885	0
579	0	0
580	0	0.07554
581	0	0
582	0	0
583	0	0
584	0	0
585	0	0
586	0	0
587	0	0
588	0	0
589	0	0.15107
590	0.07885	0.22661
591	0	0
592	0	0.03777
593	0	0
594	0	0
595	0	0.03777
596	0	0
597	0	0
598	0	0
599	0	0
600	0	0
601	0	0
602	0	0
603	0	0
604	0	0
605	0	0
606	0	0.03777
607	0	0
608	0	0
609	0	0.1133
610	0	0
611	0	0.37768
612	0	0
613	0	0.26437
614	0	0
615	0	0
616	0	0.07554
617	0	0
618	0	0
619	0	0
620	0	0
621	0	0.18884
622	0	0
623	0	0.03777
624	0	0
625	0	0
626	0	0
627	0	0
628	0	0
629	0	0
630	0	0.07554
631	0	0
632	0	0
633	0	0
634	0	0
635	0	0
636	0	0.1133
637	0	0.03777
638	0	0
639	0	0
640	0	0.33991
641	0	0
642	0	0
643	0.07885	0
644	0	0
645	0.47311	0
646	0.1577	0
647	0.07885	0.03777
648	0	0
649	0	0.33991
650	0	0
651	0	0
652	0	0
653	0	0
654	0	0
655	0	0
656	0	0
657	0	0
658	0	0
659	0	0
660	0	0
661	0	0
662	0	0
663	0.07885	0.07554
664	0	0.15107
665	0	3.13471
666	0	0.22661
667	0	0
668	0	0.07554
669	0	1.43517
670	0.31541	2.49266
671	0.1577	0.22661
672	0.39426	0.52875
673	0.07885	0.26437
674	0	1.01972
675	0	0.18884
676	0	0.18884
677	0	0
678	0	0
679	0	0.03777
680	0	0
681	0	0
682	0.07885	0
683	0	0
684	0	0
685	0	0.26437
686	0	0.52875
687	0	0
688	0	0
689	0	0
690	0	0
691	0	0
692	0	0
693	0	0
694	0	0
695	0	0.03777
696	0	0
697	0	0.1133
698	0	0.07554
699	0	0
700	0	0
701	0	0.07554
702	0.1577	0.03777
703	0.07885	0.07554
704	0.07885	0
705	0	0.56651
706	0	0.67982
707	0	0.1133
708	0	0.26437
709	0	0
710	0	0
711	0.23656	0
712	0	0.15107
713	0	0
714	0	0
715	0.47311	0.03777
716	0	0
717	0	0.07554
718	0	0.03777
719	0	0.07554
720	0	0.52875
721	0	0
722	0	0
723	0	0
724	0.07885	0.1133
725	0.1577	0
726	0.07885	0.56651
727	0	0.90642
728	0	0.86865
729	0	0.33991
730	0	0.71758
731	0.07885	0.15107
732	0	0.03777
733	0	0
734	0	0
735	0	0.03777
736	0	0
737	0	0
738	0	0.03777
739	0	0
740	0.07885	0.07554
741	0	0.1133
742	0	0.07554
743	0	0.15107
744	0	0
745	0	0
746	0	0
747	0	0
748	0	0
749	0	0
750	0	0
751	0	0
752	0	0
753	0	0
754	0	0
755	0	0
756	0	0
757	0	0
758	0	0
759	0	0
760	0	0
761	0	0
762	0	0
763	0	0
764	0	0
765	0	0
766	0	0
767	0	0.03777
768	0	0
769	0	0
770	0	0
771	0	0
772	0	0
773	0	0
774	0	0
775	0	0
776	0	0
777	0	0
778	0	0.03777
779	0	0.15107
780	0	0
781	0	0.1133
782	0	0
783	0	0
784	0	0
785	0	0
786	0	0
787	0.07885	0
788	0	0
789	0	0
790	0.07885	0.07554
791	0	0.67982
792	0.23656	1.13303
793	0	0.64205
794	0	2.41712
795	0	3.70122
796	0	0.18884
797	0	0.1133
798	0.07885	0.37768
799	1.57704	0.1133
800	0	0.15107
801	0	0
802	0	0.22661
803	0	0.03777
804	0	0.1133
805	0	0.15107
806	0	0.22661
807	0	0
808	0	0.07554
809	0	0.26437
810	0	0
811	0	0
812	0.39426	0
813	0	0.22661
814	0	0
815	0	0
816	0	0
817	0	0
818	0	0
819	0	0
820	0	0
821	0	0
822	0	0
823	0	0
824	0.1577	0.03777
825	0	0
826	0	0
827	0	2.45489
828	0	0.52875
829	0	0.45321
830	0	0
831	0	0
832	0	0.03777
833	0	0.07554
834	0	0.15107
835	0	0
836	0	0.1133
837	0	0
838	0	0.03777
839	0	0
840	0	0.1133
841	0	0.03777
842	0	0.15107
843	0	0.03777
844	0.1577	0
845	0	0
846	0	0
847	0.07885	0
848	0	0
849	0	0.07554
850	0	0
851	0	0.1133
852	0	0.07554
853	0	0.22661
854	0	0
855	0	0
856	0	0.03777
857	0	0
858	0	0
859	0	0
860	0	0.07554
861	0.1577	0
862	0	0
863	0	0
864	0	0
865	0	0
866	0	0
867	0	0
868	0	0
869	0	0
870	0	0
871	0	0
872	0	0
873	0	0
874	0	0
875	0	0
876	0	0
877	0	0
878	0	0
879	0	0
880	0	0
881	0	0
882	0	0
883	0	0
884	0.78852	0
885	0.55196	0
886	0	0
887	0	2.41712
888	0	2.41712
889	0.47311	0
890	0	1.85061
891	0	0.98196
892	0	0.37768
893	0	0.18884
894	0.07885	0.41544
895	0.07885	0.03777
896	0	0.22661
897	0	0.41544
898	0	0
899	0.63082	0
900	0.55196	0
901	0.07885	0.03777
902	0	0.49098
903	0.07885	0.18884
904	0.07885	0
905	0	0
906	0	0
907	0	0
908	0	0
909	0.1577	0.03777
910	0	0
911	0	0
912	0	0.15107
913	0	0.07554
914	0	0.07554
915	0	0.03777
916	0	0
917	0	0
918	0	0
919	0.1577	0.15107
920	0	0.49098
921	0	0
922	0.07885	0
923	0	0
924	0	0
925	0	0
926	0	0
927	0	0
928	0	0
929	0	0
930	0.07885	0
931	0	0
932	0	0.1133
933	0	0
934	0	0
935	0	0
936	0	0
937	0	0
938	0	0
939	0	0
940	0	0
941	0	0
942	0	0
943	0	0
944	0	0
945	0	0
946	0	0
947	0	0
948	0	0
949	0	0
950	0	0
951	0	0
952	0.1577	0
953	0.70967	0
954	0	0
955	0	0.71758
956	0.07885	0.07554
957	0	0
958	0	0.52875
959	0	0.56651
960	0	0
961	0	0.03777
962	0	0
963	0.55196	0
964	0.23656	0
965	0	0.03777
966	0	0.83089
967	0	0.30214
968	0	0.22661
969	0	0.15107
970	0	0.03777
971	0	0.18884
972	0	0
973	0	0
974	0	0
975	0	0
976	0	0
977	0	0
978	0	0
979	0	0
980	0	0
981	0	0.03777
982	0	0
983	0	0
984	0	0
985	0	0
986	0	0
987	0	0
988	0	0
989	0	0
990	0	0
991	0	0
992	0	0
993	0.07885	0
994	0	0
995	0	0
996	0	0
997	0	0
998	0	0.18884
999	0	0
1000	0	0.26437
1001	0	0
1002	0	0.22661
1003	0	0.15107
1004	0	0
1005	0	0
1006	0	0
1007	0	0
1008	0	0
1009	0	0.1133
1010	0	0
1011	0	0
1012	0	0
1013	0	0
1014	0	0
1015	0	0
1016	0	0.41544
1017	0	0
1018	0	0
1019	0.07885	0
1020	0.07885	0.03777
1021	0	0
1022	0	0
1023	0	0.15107
1024	0	0.37768
1025	0	0
1026	0.39426	0
1027	0.07885	0
1028	0	0
1029	0	0
1030	0	0
1031	0	0.07554
1032	0	0
1033	0	0.45321
1034	0	0.18884
1035	0	0.03777
1036	0	0
1037	0	0.03777
1038	0	0
1039	0	0
1040	0	0
1041	0	0
1042	0.07885	0.03777
1043	0	0
1044	0	0
1045	0	0.07554
1046	0	0
1047	0	0
1048	0	0
1049	0	0
1050	0	0
1051	0	0
1052	0	0
1053	0	0
1054	0.07885	0
1055	0.31541	0
1056	0	0
1057	0.70967	0.07554
1058	0	1.01972
1059	0	1.2841
1060	0	0.49098
1061	0	0.22661
1062	0	0.07554
1063	0	0.45321
1064	0	0.07554
1065	0	0
1066	0	0
1067	0	0.03777
1068	0	0
1069	0	0
1070	0	0.1133
1071	0	0.03777
1072	0	0
1073	0	0
1074	0	0
1075	0	0
1076	0	0
1077	0.07885	0
1078	0.1577	0.18884
1079	0	0.15107
1080	0.07885	0
1081	0	0.03777
1082	0	0
1083	0	0.1133
1084	0	0.18884
1085	0	0.41544
1086	0	0
1087	0	0
1088	0	0
1089	0	0
1090	0	0
1091	0	0
1092	0	0.1133
1093	0	0
1094	0.23656	0.49098
1095	0	0.30214
1096	0	0
1097	0.23656	0.07554
1098	0	0
1099	0	0
1100	0	0
1101	0	0
1102	0	0
1103	0	0
1104	0	0
1105	0	0
1106	0	0.33991
1107	0	0
1108	0	0
1109	0	0.22661
1110	0	0
1111	0	0.37768
1112	0	0
1113	0	0
1114	0	0.07554
1115	0.23656	0.03777
1116	0	0
1117	0	0
1118	0	0.15107
1119	0	0
1120	0	0
1121	0	0.03777
1122	0	0.03777
1123	0	0
1124	0	0
1125	0	0
1126	0	0
1127	0	0.15107
1128	0	0
1129	0	0
1130	0	0
1131	0	0
1132	0.07885	0
1133	0	0
1134	0	0
1135	0	0
1136	0	0
1137	0	0
1138	0	0.15107
1139	0	0
1140	0	0.26437
1141	0	0
1142	0	0
1143	0.07885	0.1133
1144	0.86737	0
1145	0.07885	0.45321
1146	0	0.83089
1147	0	0.41544
1148	0	0.22661
1149	0	0.15107
1150	0	0.15107
1151	0	0
1152	0	0
1153	0	0
1154	0	0
1155	0	0
1156	0	0
1157	0	0
1158	0	0
1159	0	0.1133
1160	0	0
1161	0	0
1162	0	0.07554
1163	0	0
1164	0	0
1165	0	0.1133
1166	0	0
1167	0	0
1168	0	0
1169	0	0
1170	0	0
1171	0	0
1172	0	0
1173	0	0
1174	0	0
1175	0	0
1176	0	0.07554
1177	0	0.07554
1178	0	0.15107
1179	0	0.07554
1180	0	0
1181	0	0
1182	0	0
1183	0	0.03777
1184	0	0
1185	0	0
1186	0	0.03777
1187	0	0
1188	0	0
1189	0	0
1190	0	0
1191	0	0
1192	0	0
1193	0	0
1194	0	0
1195	0	0
1196	0	0
1197	0	0
1198	0	0
1199	0	0
1200	0	0
1201	0	0
1202	0	0
1203	0	0
1204	0	0
1205	0	0
1206	0	0
1207	0	0
1208	0	0.30214
1209	0	0
1210	0	0
1211	0	0.03777
1212	0.23656	0.1133
1213	0	0
1214	0	0.03777
1215	0	0.07554
1216	0.07885	0.1133
1217	0	0
1218	0	0
1219	0.1577	0.07554
1220	0	0.07554
1221	0	0
1222	0	0.07554
1223	0.07885	0
1224	0	0.22661
1225	0	0.07554
1226	0	0.1133
1227	0	0.03777
1228	0	0
1229	0	0.03777
1230	0	0.07554
1231	0	0
1232	0	0.1133
1233	0	0.15107
1234	0	0
1235	0	0
1236	0.23656	0
1237	0	0
1238	0.07885	0
1239	0	0
1240	0.07885	0.07554
1241	0	0.33991
1242	0	0.03777
1243	0	0.18884
1244	0	0
1245	0	0
1246	0	0
1247	0	0.03777
1248	0	0
1249	0	0.07554
1250	0	0.03777
1251	0	0
1252	0	0
1253	0	0
1254	0	0
1255	0.07885	0.03777
1256	0.39426	0
1257	0	0
1258	0.07885	0.03777
1259	0.63082	0.45321
1260	0	0
1261	0	0.41544
1262	0.23656	0.26437
1263	0.31541	0.22661
1264	0.63082	0.03777
1265	0.23656	1.3974
1266	0.23656	1.81284
1267	0.07885	3.36131
1268	0	1.47293
1269	0	1.32186
1270	0.70967	0.07554
1271	0.07885	0
1272	0	0
1273	0	0
1274	0.63082	0
1275	0	0.03777
1276	0.07885	0.41544
1277	0	0
1278	0	0.15107
1279	0	0.1133
1280	0	0
1281	0	0
1282	0	0
1283	0	0
1284	0	0
1285	0	0
1286	0	0
1287	0	0
1288	0	0
1289	0	0
1290	0	0
1291	0	0
1292	0	0
1293	0	0
1294	0	0
1295	0	0
1296	0	0
1297	0	0
1298	0	0
1299	0	0
1300	0	0
1301	0	0
1302	0	0
1303	0	0
1304	0	0
1305	0	0
1306	0	0
1307	0	0
1308	0	0
1309	0	0
1310	0	0
1311	0	0
1312	0	0
1313	0	0
1314	0	0
1315	0	0
1316	0	0
1317	0	0
1318	0	0
1319	0	0
1320	0	0
1321	0	0
1322	0	0
1323	0	0
1324	0	0
1325	0	0
1326	0	0
1327	0	0
1328	0	0
1329	0	0
1330	0	0
1331	0	0
1332	0	0
1333	0	0
1334	0	0
1335	0	0
1336	0	0
1337	0	0
1338	0	0
1339	0	0
1340	0	0
1341	0	0
1342	0	0
1343	0	0
1344	0	0
1345	0	0
1346	0	0
1347	0	0
1348	0	0
1349	0	0
1350	0	0
1351	0	0
1352	0	0
1353	0	0
1354	0	0
1355	0	0
1356	0	0
1357	0	0
1358	0	0
1359	0	0
1360	0	0
1361	0	0
1362	0	0
1363	0	0
1364	0	0
1365	0	0
1366	0	0
1367	0	0
1368	0	0
1369	0	0
1370	0	0
1371	0	0
1372	0	0
1373	0	0
1374	0	0
1375	0	0
1376	0	0
1377	0	0
1378	0	0
1379	0	0
1380	0	0
1381	0	0
1382	0	0
1383	0	0
1384	0	0
1385	0	0
1386	0	0
1387	0	0
1388	0	0
1389	0	0
1390	0	0
1391	0	0
1392	0	0
1393	0	0
1394	0	0
1395	0	0
1396	0	0
1397	0	0
1398	0	0
1399	0	0
1400	0	0
1401	0	0
1402	0	0
1403	0	0
1404	0	0
1405	0	0
1406	0	0
1407	0	0
1408	0	0
1409	0	0
1410	0	0
1411	0	0
1412	0	0
1413	0	0
1414	0	0
1415	0	0
1416	0	0
1417	0	0
1418	0	0
1419	0	0
1420	0	0
1421	0	0
1422	0	0
1423	0	0
1424	0	0
1425	0	0
1426	0	0
1427	0	0
1428	0	0
1429	0	0
1430	0	0
1431	0	0
1432	0	0
1433	0	0
1434	0	0
1435	0	0
1436	0	0
1437	0	0
1438	0	0
1439	0	0
1440	0	0
1441	0	0
1442	0	0
1443	0	0
1444	0	0
1445	0	0
1446	0	0
1447	0	0
1448	0	0
1449	0	0
1450	0	0
1451	0	0
1452	0	0.1133
1453	0	0.33991
1454	0	0
1455	0	0
1456	0	0
1457	0	0
1458	0	0
1459	0	0.03777
1460	0	0.03777
1461	0	0
1462	0	0.03777
1463	0	0
1464	0	0
1465	0	0
1466	0	0
1467	0	0
1468	0	0
1469	0	0
1470	0	0
1471	0	0
1472	0	0
1473	0	0
1474	0	0
1475	0	0
1476	0	0
1477	0	0
1478	0	0
1479	0	0
1480	0	0
1481	0	0
1482	0	0
1483	0	0
1484	0	0
1485	0.23656	0
1486	0	0
1487	0.07885	0.03777
1488	0	0.41544
1489	0.23656	0
1490	0	0.03777
1491	0.1577	0.1133
1492	0.78852	0.15107
1493	0.07885	0
1494	0	0
1495	0.63082	0.86865
1496	0.47311	0.26437
1497	0	1.58624
1498	0	2.26605
1499	0	3.36131
1500	0.07885	1.01972
1501	0	0.64205
1502	0	0
1503	0	0.15107
1504	0	0
1505	0	0
1506	0	0
1507	0	0
1508	0	0
1509	0	0
1510	0	0
1511	0	0
1512	0.47311	0.15107
1513	0	0.07554
1514	0	0.18884
1515	0.07885	0.07554
1516	0.07885	0.33991
1517	0.1577	0
1518	0	0.60428
1519	0	0.83089
1520	0	0.33991
1521	0	0.03777
1522	0	0.03777
1523	0	0
1524	0.1577	0.07554
1525	0	0
1526	0	0.1133
1527	0	0.15107
1528	0	0
1529	0.07885	0.37768
1530	0.31541	0
1531	0	0.03777
1532	0	0.75535
1533	0	0.15107
1534	0	0.15107
1535	0	0.07554
1536	0	0
1537	0	0.03777
1538	0	0.03777
1539	0	0
1540	0	0.03777
1541	0	0
1542	0	0
1543	0	0
1544	0	0
1545	0	0
1546	0	0
1547	0	0
1548	0	0.15107
1549	0	0
1550	0	0
1551	0	0
1552	0	0
1553	0	0
1554	0	0
1555	0	0
1556	0	0
1557	0	0.15107
1558	0	0
1559	0	0
1560	0	0.18884
1561	0	0
1562	0	0
1563	0	0
1564	0	0
1565	0	0
1566	0	0
1567	0	0
1568	0	0.07554
1569	0	0
1570	0	0.03777
1571	0	0.33991
1572	0	0
1573	0	0
1574	0	0.03777
1575	0	0.03777
1576	0	0
1577	0	0.15107
1578	0	0.1133
1579	0	0
1580	0	0.15107
1581	0	0
1582	0	0.03777
1583	0	0.03777
1584	0	0
1585	0	0
1586	0	0
1587	0	0
1588	0	0
1589	0	0
1590	0	0
1591	0	0
1592	0	0
1593	0	0
1594	0	0.18884
1595	0	0.07554
1596	0	0
1597	0	0
1598	0	0
1599	0	0
1600	0	0
1601	0	0
1602	0	0
1603	0	0
1604	0	0
1605	0	0
1606	0	0
1607	0	0
1608	0	0
1609	0	0
1610	0	0
1611	0	0
1612	0	0
1613	0	0
1614	0	0
1615	0.1577	0
1616	0	0.1133
1617	0	0.07554
1618	0	0.1133
1619	0	0
1620	0	0.49098
1621	0	0.15107
1622	0	0.1133
1623	0	0
1624	0	0
1625	0.07885	0
1626	0	0
1627	0.23656	0
1628	0.39426	0
1629	0.1577	0
1630	0.07885	0.45321
1631	0.1577	0.86865
1632	0	0.33991
1633	0	0.1133
1634	0.23656	0.26437
1635	0	0
1636	0.1577	0.03777
1637	0	0.41544
1638	0	0.41544
1639	0	0
1640	0.07885	0
1641	0	0
1642	0	0
1643	0.23656	0.07554
1644	0	0
1645	0	0
1646	0	0
1647	0	0
1648	0	0
1649	0.07885	0
1650	0.23656	0.37768
1651	0.55196	0.07554
1652	0.1577	0.22661
1653	0.07885	0.60428
1654	0	5.02308
1655	0	0
1656	0	0
1657	0	0
1658	0	0
1659	0	0
1660	0	0
1661	0	0
1662	0	0
1663	0	0
1664	0	0
1665	0	0
1666	0	0
1667	0	0
1668	0	0
1669	0	0
1670	0	0
1671	0	0
1672	0	0.03777
1673	0	0.18884
1674	0	0
1675	0	0
1676	0	0
1677	0	0
1678	0	0
1679	0	0.03777
1680	0	0
1681	0	0
1682	0.1577	0
1683	0	0
1684	0	0
1685	0	0
1686	0	0.18884
1687	0	0.03777
1688	0	0.03777
1689	0.07885	0
1690	0.1577	0
1691	0	0
1692	0	0
1693	0	0
1694	0	0
1695	0	0
1696	0	0
1697	0	0
1698	0	0.03777
1699	0	0
1700	0	0.1133
1701	0	0
1702	0	0.18884
1703	0	0
1704	0	0
1705	0.1577	0.15107
1706	0	0
1707	0	0.30214
1708	0	0.18884
1709	0	0
1710	0	0.03777
1711	0.07885	0.56651
1712	0.1577	0
1713	0	0.07554
1714	0	0.03777
1715	0	0
1716	0	0.26437
1717	0.1577	0
1718	0	0.22661
1719	0	0.03777
1720	0	0
1721	0	0.33991
1722	0	0
1723	0	0
1724	0	0.07554
1725	0	0.07554
1726	0	0
1727	0	0
1728	0	0.03777
1729	0	0.07554
1730	0.1577	0
1731	0	0
1732	0	0
1733	0	0
1734	0	0.03777
1735	0	0
1736	0	0.03777
1737	0.1577	0
1738	0	0.03777
1739	0	0.30214
1740	0	0.79312
1741	0.1577	0.79312
1742	0.07885	0.07554
1743	0	0.22661
1744	0	0.18884
1745	0	0.07554
1746	0	0.07554
1747	0	0.1133
1748	0	0.03777
1749	0.07885	0.15107
1750	0	0
1751	0	0
1752	0	0
1753	0	0
1754	0	0
1755	0	0
1756	0	0
1757	0	0
1758	0	0
1759	0	0
1760	0	0
1761	0	0
1762	0	0
1763	0	0
1764	0	0
1765	0	0
1766	0	0
1767	0	0
1768	0	0
1769	0	0
1770	0	0
1771	0.1577	0
1772	0	0
1773	0.07885	0
1774	0	0
1775	0	0.07554
1776	0	0.07554
1777	0	0.07554
1778	0	0.07554
1779	0	0
1780	0	0
1781	0	0
1782	0	0
1783	0	0
1784	0	0.03777
1785	0	0
1786	0	0
1787	0	0
1788	0	0
1789	0	0
1790	0	0
1791	0	0
1792	0	0
1793	0	0
1794	0	0
1795	0	0
1796	0	0
1797	0	0
1798	0	0
1799	0	0
1800	0	0
1801	0	0
1802	0	0
1803	0	0
1804	0	0
1805	0	0
1806	0	0.07554
1807	0	0
1808	0	0.07554
1809	0	0.1133
1810	0	0.18884
1811	0	0
1812	0	0
1813	0	0
1814	0	0.03777
1815	0	0
1816	0	0
1817	0	0
1818	0	0
1819	0	0
1820	0	0
1821	0	0
1822	0	0
1823	0	0
1824	0	0
1825	0	0
1826	0	0
1827	0	0.1133
1828	0	0.18884
1829	0	0.07554
1830	0	0.03777
1831	0	0
1832	0	0
1833	0	0
1834	0	0
1835	0	0.03777
1836	0	0
1837	0	0
1838	0	0
1839	0	0
1840	0	0
1841	0	0
1842	0	0
1843	0	0
1844	0	0
1845	0	0
1846	0	0
1847	0.07885	0
1848	0	0
1849	0	0
1850	0	0.03777
1851	0	0
1852	0	0
1853	0	0
1854	0	0
1855	0	0
1856	0	0
1857	0	0.03777
1858	0	0.07554
1859	0	0.22661
1860	0	0.03777
1861	0.1577	0.03777
1862	0	0.03777
1863	0	0
1864	0	0.15107
1865	0	0.03777
1866	0	0.07554
1867	0	0
1868	0	0
1869	0	0
1870	0	0
1871	0	0
1872	0	0
1873	0	0
1874	0	0
1875	0	0
1876	0	0
1877	0	0
1878	0.07885	0
1879	0	0.03777
1880	0	0.18884
1881	0.1577	0
1882	0	0.1133
1883	0	0
1884	0	0
1885	0	0
1886	0	0
1887	0	0
1888	0	0.22661
1889	0	0.22661
1890	0	0
1891	0	0
1892	0	0
1893	0.07885	0.07554
1894	0	0.03777
1895	0	0
1896	0	0.03777
1897	0	0
1898	0	0
1899	0	0
1900	0	0
1901	0	0
1902	0	0
1903	0	0
1904	0	0
1905	0	0
1906	0	0
1907	0	0
1908	0	0.03777
1909	0	0
1910	0	0
1911	0	0
1912	0	0
1913	0	0.03777
1914	0	0.03777
1915	0	0
1916	0	0
1917	0	0.03777
1918	0	0
1919	0	0
1920	0	0
1921	0	0
1922	0	0
1923	0	0
1924	0	0
1925	0	0
1926	0.39426	0
1927	0	0
1928	0.07885	0
1929	0	0
1930	0	0.15107
1931	0	0
1932	0	0
1933	0	0
1934	0	0
1935	0	0
1936	0	0
1937	0	0.37768
1938	0	0
1939	0	0
1940	0.1577	0
1941	0	0.03777
1942	0	0
1943	0	0.1133
1944	0	0.03777
1945	0	0.15107
1946	0	0.03777
1947	0	0
1948	0	0
1949	0	0.03777
1950	0	0.26437
1951	0	0.26437
1952	0	0
1953	0	0
1954	0	0
1955	0	0
1956	0	0
1957	0	0
1958	0	0
1959	0	0.03777
1960	0	0
1961	0.07885	0
1962	0.07885	0.07554
1963	0	0.07554
1964	0	0.37768
1965	0	0.15107
1966	0	0
1967	0	0
1968	0	0
1969	0.1577	0
1970	0	0
1971	0	0.03777
1972	0	0
1973	0	0
1974	0	0.03777
1975	0	0.03777
1976	0	0
1977	0	0.41544
1978	0	0.15107
1979	0	0.49098
1980	0	0
1981	0	0
1982	0	0
1983	0	0
1984	0	0
1985	0	0
1986	0	0
1987	0	0
1988	0	0
1989	0	0
1990	0	0.03777
1991	0	0
1992	0.39426	0
1993	0	0
1994	0	0.33991
1995	0	0.41544
1996	0	0
1997	0	0
1998	0	0
1999	0	0
[truncated: 4,071 more rows]

## Sheet: Figure 3c
R553X	Forskolin + VX770
	∆Isc [µA/cm2]
	Exp 1	Exp 2	Exp 3	Exp 4	Exp 5				Mean	SEM	P value			Readtrhough efficiency [%]
DMSO	0.66	0.62	-1.18	-0.71	0.95				0.068	0.424021	-	-
tR	43.2	41.7	44.3	-	-				43.0667	0.75351	5.40565e-05	***		7.86271
tRT5	33.03	68.49	42.13	62.5	-				51.5375	8.35959	0.00469543	**		9.40923
mis	-0.29	-1.518	-0.4	-2.8	0.91				-1.57267	0.62681	-	-		-0.149635
	Inh172
	∆Isc [µA/cm2]
	Exp 1	Exp 2	Exp 3	Exp 4	Exp 5				Mean	SEM	P value
DMSO	-1.997	-2.059	-2.82	-1.831	-2.48				-2.2374	0.180701	-	-
tR	-47.11	-45.7	-46	-	-				-46.27	0.428836	2.27866e-05	***		8.46867
tRT5	-33.92	-68.12	-41.71	-61.46	-				-51.3025	8.06314	0.0044421	**		9.38976
mis	-2.08	-1.7	-1.61	-1.582	-2.39				-1.79667	0.157149	-	-		0.3427
R1162X	Forskolin + VX770
	∆Isc [µA/cm2]
	Exp 1	Exp 2	Exp 3	Exp 4	Exp 5	Exp 6	Exp 7		Mean	SEM	P value			Readtrhough efficiency [%]
tR	18.1	21.98	17.86	23.02	16.06	16.07	25.64		20.24	1.41234	0.000835728	***		3.61829
tRT5	10.04	15.79	15.06	14.95	-	-	-		13.96	1.31989	0.0031789	**		2.54869
mis	3.92	2.92	3.21	2.55	-	-	-		3.15	0.290029	-	-		0.575097
	Inh172
	∆Isc [µA/cm2]
	Exp 1	Exp 2	Exp 3	Exp 4	Exp 5	Exp 6	Exp 7		Mean	SEM	P value			Readtrhough efficiency [%]
tR	-19.97	-22.27	-18.27	-22.73	-17.92	-14.85	-24.46		-20.81	1.25649	0.000235835	***		3.67283
tRT5	-11.37	-17.75	-16.61	-16.3	-	-	-		-15.5075	1.41396	0.00164082	**		2.8383
mis	-4.31	-5.42	-4.59	-4.48	-	-	-		-4.7	0.246813	-	-		0.860228
WT	Forskolin + VX770
	∆Isc [µA/cm2]
	Exp 1	Exp 2	Exp 3						Mean	SEM
WT	561.3	562.2	519.7						547.733	14.0191
	Inh172
	∆Isc [µA/cm2]
	Exp 1	Exp 2	Exp 3						Mean	SEM
WT	-561.3	-565	-512.8						-546.367	16.8173
