# Supplementary material for: Engineered tRNAs suppress nonsense mutations in cells and in vivo
Source: Nature. 2023 May 31;618(7966):842–8. doi: 10.1038/s41586-023-06133-1 (PMC10284701; doi:10.1038/s41586-023-06133-1)
Supplement: Supplementary file 7 — Source Data Fig. 4 [file 41586_2023_6133_MOESM7_ESM.xlsx]

## Sheet: Figure 4a
	CFTR mRNA level
	Exp 1	Exp 2	Exp 3		Mean	SEM	P value
tR	6.46913	6.94326	6.38334		6.59858	0.17411	0.000347748	***
tR + NMDi	3.86071	4.69306	5.16567		4.57315	0.381452	0.00344283	**
tRT5	4.35139	4.06842	3.85017		4.08999	0.145091	0.000628	***
tRT5 + NMDi	7.50468	7.15849	7.55736		7.40684	0.125104	0.000143	***
10 µM PTC124	2.69572	2.19752	2.18096		2.35807	0.168894	0.002545	**
30 µM PC124	2.64003	1.88746	2.07711		2.20153	0.22598	0.005186	**
mis	0.2348	-0.3221	NA		-0.04365	-	-	-
NMDi	5.73914	5.41101	5.42005		5.5234	0.107902	0.000191	***
WT	8.71632	9.12422	8.5929		8.81115	0.160539	-	-

## Sheet: Figure 4b
	CFTR expression
	Exp 1	Exp 2	Exp 3		Mean	SEM	P value			Readthrough efficency [%]
tR	0.61352	0.4154	0.16189		0.396937	0.130701	0.0256921	*		4.5092
tR + NMDi	0.42606	0.18952	0.18784		0.267807	0.0791282	0.202013	ns		3.04228
tRT5	2.59242	2.52216	2.03748		2.38402	0.174453	0.000222996	***		27.0824
tRT5 + NMDi	3.18544	3.06461	2.19183		2.81396	0.313015	0.00236169	**		31.9666
10 µM PTC124	0.49792	0.45346	0.2377		0.39636	0.0803615	0.0212917	*		4.50265
30 µM PTC124	1.06399	1.53843	1.0877		1.23004	0.154347	0.0092835	**		13.9732
mis	0.27965	0.27915	-0.11228		0.14884	0.13056	-	-		1.69082
WT	8.26841	6.56768	11.5724		8.80282	1.46923	-	-		100

## Sheet: Figure 4c
	CFTR expression
	Exp 1	Exp 2	Exp 3		Mean	SEM	P value			Readthrough efficency [%]
tRT5	0.19669	0.26417	0.22638		0.22908	0.0195265	0.0954303	ns		3.81456
tRT5 + NMDi	0.36853	0.25135	0.28339		0.30109	0	0.00660964	*		5.01364
mis	0.191684	0.130735	0.1474		0.156606	0.00829248	-	-		2.60775
WT	8.46292	2.21549	7.33784		6.00542	1.92259	-	-		100

## Sheet:  Figure 4d
	Forskolin + VX770
	∆Isc [µA/cm2]
	Exp 1	Exp 2	Exp 3	Exp 4	Exp 5	Exp 6	Exp 7	Exp 8		Mean	SEM	P value			Readthrough efficency [%]
tRT5	5.525	6.23	8.99	2.274	3.19	7.24	5.72	5.07		5.52987	0.812795	0.00290995	**		13.665
tRT5 + NMDi	2.26	3.4	5.63	4.46	-	-	-	-		3.9375	0.721138	0.173466	ns		9.73003
mis	3.68	2.79	3.162	1.99	0.99	-0.2	2.17	3.52		2.26275	0.471395	-	-		5.59152
WT	44.2	24.88	77.5	15.29	-	-	-	-		40.4675	13.7302	-	-		100
	Inh172
	∆Isc [µA/cm2]
	Exp 1	Exp 2	Exp 3	Exp 4	Exp 5	Exp 6	Exp 7	Exp 8		Mean	SEM	P value			Readthrough efficency [%]
tRT5	-7.11	-2.64	-1.85	-1.72	-3.2	-3.05	-2.4	-4.01		-3.2475	0.611134	0.206933	ns		7.94447
tRT5 + NMDi	-2.86	-2.59	-2.38	-3.72	-	-	-	-		-2.8875	0.294374	0.47248	ns		7.06379
mis	-4.2	-1.92	-2.13	-3.16	-3.53	-1.64	-2.99	-3.05		-2.8275	0.307175	-	-		6.91701
WT	-42.1	-23.71	-81.2	-16.5	-	-	-	-		-40.8775	14.481	-	-		100

## Sheet: Figure 4e
		ASL height [µm]
	hours post treatment	Exp 1	Exp 2	Exp 3	Exp 4	Exp 5		Mean	SEM	P value
tRT5	27	14.1734	12.2592	13.8268	15.1152	13.68		13.8109	0.461398	ns	ns
	35	15.6514	16.4222	17.3776	15.3638	18.3404		16.6311	0.551746	0.0002	***
	52	16.0894	15.5948	16.3164	17.1584	15.0572		16.0432	0.353108	0.0061	**
mis	27	10.77	15.1032	13.0826	13.5034	10.245		12.5408	0.899791	-
	35	10.5994	10.7536	13.9264	12.9458	12.5392		12.1529	0.643996	-
	52	10.369	13.801	13.5054	14.4922	12.1742		12.8684	0.729423	-
WT	27	17.3391	19.8149	18.5017	22.443	25.5292		20.7256	1.47084	-
	35	25.5972	24.3682	21.0091	18.2197	23.2284		22.4845	1.30683	-
	52	24.7036	23.9982	23.4939	23.3416	21.0257		23.3126	0.619211	-
