# Supplementary material for: Engineered tRNAs suppress nonsense mutations in cells and in vivo
Source: Nature. 2023 May 31;618(7966):842–8. doi: 10.1038/s41586-023-06133-1 (PMC10284701; doi:10.1038/s41586-023-06133-1)
Supplement: Supplementary file 8 — Source Data Extended Data Figs. 1, 2, 4, 5, 6, 8–10 [file 41586_2023_6133_MOESM8_ESM.xlsx]

## Sheet: Extended Data Fig. 1b
	Readtrhough efficiency [%]
	Exp 1	Exp 2	Exp 3	Exp 4		Mean	SEM	P Value
tG1	0.35908	3.70823	0.02429	0.4793		1.14272	0.860569	0.178571	ns
tG1T5	0.88982	1.14034	0.32218	0.37176		0.681025	0.199787	0.0433382	*
tG1T6	0.35278	1.68634	0.34261	0.30873		0.672615	0.338039	0.159821	ns
tG2	1.43106	0.49609	1.34793	0.25161		0.881672	0.297892	0.0641178	ns
tG2T5	1.16263	0.29608	0.07865	0.77902		0.579095	0.243418	0.014448	*
tGT6	2.78456	0.58193	4.06939	0.58761		2.00587	0.861372	0.0716894	ns
mis	0.76782	0.13544	-0.30997	0.12323		0.17913	0.221887	-	-

## Sheet: Extended Data Fig. 2c
		Readtrhough efficiency [%]
	tRNA [ng]	Exp 1	Exp 2	Exp 3		Mean	SEM
tSA1T5	50	63.2513	55.013	66.2387		61.501	3.35668
	25	44.5694	38.2814	44.4768		42.4425	2.08076
	12.5	29.5682	26.1416	24.0573		26.589	1.60654
	6.25	16.1492	16.0597	14.6674		15.6254	0.479714
	3.125	10.0737	9.51277	8.41127		9.33259	0.488291
	1.5625	6.59575	5.55786	4.84048		5.6647	0.50951
	0	1.16909	0.512175	0.209266		0.630176	0.283288
tSA1T5 2'-OMe	50	58.5927	57.4223	64.3785		60.1312	2.15037
	25	52.8592	52.4603	48.3326		51.2174	1.44697
	12.5	31.7847	28.2772	29.8856		29.9825	1.01368
	6.25	20.8977	22.8691	21.6999		21.8222	0.572379
	3.125	14.5625	12.7301	11.5487		12.9471	0.876746
	1.5625	6.92372	6.585	6.60547		6.70473	0.109655
	0	0.299244	0.378609	0.435172		0.371008	0.0394226

## Sheet: Extended Data Fig. 4a
		Readtrhough efficiency [%]
tRNA variant	tRNA [ng]	Exp 1	Exp 2	Exp 3		Mean	SEM
tS	50	39.2868	36.97	37.249		37.8353	0.73023
	25	33.8489	27.5846	36.1814		32.5383	2.56674
	12.5	23.1815	24.2105	19.367		22.253	1.47326
	6.25	15.8598	18.5331	18.0213		17.4714	0.819234
	3.125	7.38796	10.1816	7.15409		8.24122	0.972541
	1.5625	6.48241	6.23049	5.41884		6.04391	0.320887
	0.78125	2.31282	2.5052	2.91625		2.57809	0.177968
	0	0.338259	0.516546	0.328745		0.394517	0.0610764
tSA1T5	50	48.5362	42.3216	57.5033		49.4537	4.40652
	25	40.9041	32.3576	38.2942		37.1853	2.52871
	12.5	30.4136	32.2407	33.2839		31.9794	0.838819
	6.25	22.3761	18.2421	19.0326		19.8836	1.26697
	3.125	11.8729	15.5835	11.9324		13.1296	1.22706
	1.5625	9.52053	8.07866	8.30107		8.63342	0.448178
	0.78125	4.10803	4.35598	3.99462		4.15288	0.106697
	0	0.462285	0.368284	0.454489		0.428353	0.0301185

## Sheet: Extended Data Fig. 4b
		relative cell survival [%]
tRNA variant	tRNA [ng]	Exp 1	Exp 2	Exp 3		Mean	SEM
tS	4000	29.5746	44.0369	56.4815		43.3643	7.77464
	2000	72.2616	65.7393	63.428		67.143	2.64485
	1000	76.5458	71.9795	60.4671		69.6641	4.7837
	500	76.2881	55.7868	90.4476		74.1742	10.0614
	250	83.6921	77.1368	93.3579		84.7289	4.71124
	125	90.536	81.7473	93.0663		88.4499	3.42997
	62.5	91.9546	85.7665	84.7405		87.4872	2.25326
	31.25	97.8602	86.7554	90.636		91.7505	3.25376
	15.625	98.6507	96.7331	91.8998		95.7612	2.00852
	7.8125	98.261	102.038	99.7006		100	1.10065
		relative cell survival [%]
	tRNA [ng]	Exp 1	Exp 2	Exp 3		Mean	SEM
tSA1T5	4000	22.1069	46.5385	29.4392		32.6948	7.23822
	2000	63.7677	34.1869	37.6181		45.1909	9.34105
	1000	61.1463	41.4189	39.9807		47.5153	6.82813
	500	61.4327	56.8117	86.358		68.2008	9.17606
	250	68.0184	65.2055	86.1441		73.1227	6.56117
	125	67.0022	69.8135	87.683		74.8329	6.4761
	62.5	87.0103	100.827	78.9712		88.9363	6.3824
	31.25	79.6397	93.027	84.6739		85.7802	3.90398
	15.625	97.8053	98.8937	98.0917		98.2636	0.325734
	7.8125	102.407	95.4934	102.099		100	2.25506

## Sheet: Extended Data Fig. 4d
		Readtrhough efficiency [%]
		Exp 1	Exp 2	Exp 3		Mean	SEM	P value
UAA	tSA1T5	12.278	11.074	13.653		12.335	0.745038	0.00187025	**
	mis	0.13	0.229	0.229		0.196	0.033
UAG	tSA1T5	56.151	56.615	65.985		59.5837	3.20347	0.0014401	**
	mis	0.342	0.464	0.464		0.423333	0.0406667
UGA	tSA1T5	55.271	58.04	61.022		58.111	1.66055	0.000409024	***
	mis	0.284	0.25	0.302		0.278667	0.0152461

## Sheet: Extended Data Fig. 4e
tRNA variant		relative readtrhough efficiency
		Exp 1	Exp 2	Exp 3	Exp 4		Mean	SEM
tSA1T5	mRNA	0.95287	0.90167	1.14545	-		0.999997	0.0742134
	DNA	0.39625	0.31082	0.20765	0.27758		0.304907	0.0391551
mis	mRNA	0.00791	0.00795	0.01007	-		0.00864333	0.000713427
	DNA	0.0081	0.00773	0.01447	0.01068		0.0101	0.00155365

## Sheet: Extended Data Fig. 5a
6h			Total flux [p/s]
		Group No.	Exp 1	Exp 2	Exp 3		Mean	SEM
R208S	tS	7	23600000000	16270000000	22850000000		2.09067e+10	2.32842e+09
		8	10840000000	8189000000	8119000000		9.04933e+09	8.95561e+08
R208S	tSA1T5	9	5378000000	7658000000	6134000000		6390000000	6.7051e+08
		10	7243000000	8929000000	7461000000		7.87767e+09	5.2942e+08
24h			Total flux [p/s]
		Group No.	Exp 1	Exp 2	Exp 3		Mean	SEM
R208S	tS	7	250400000	238300000	191500000		2.26733e+08	1.79596e+07
		8	44730000	81860000	162200000		9.62633e+07	3.46669e+07
R208S	tSA1T5	9	322200000	181400000	109800000		2.04467e+08	6.23899e+07
		10	168800000	228700000	291600000		229700000	3.54528e+07

## Sheet: Extended Data Fig. 5c
Time	Relative tRNA signal [%]
5 hours	159.011
	98.7543
	81.1794
	166.543
	121.351
	92.896
	170.728
	105.45
	78.6687
	136.415
	51.051
	64.4414
	162.359
	97.0805
	56.9093
	147.295
	99.5912
	82.8532
	160.685
	93.7329
	76.158
	134.741
	42.682
	49.3772
	146.458
	86.2008
	65.2783
	143.11
	71.1366
	96.2436
	154.827
	90.3853
	66.9521
	124.698
	72.8104
	46.8665
	175.082
	159.557
	156.97
	142.308
	151.795
	139.72
	35.3613
	12.0746
	10.3497
	99.1841
	107.809
	109.534
	108.671
	109.534
	130.233
	111.259
	105.221
	116.434
	14.662
	65.5478
	10.3497
	103.497
	127.646
	107.809
	125.921
	119.021
	128.508
	129.371
	101.772
	110.396
	39.6737
	14.662
	15.5245
	125.921
	97.4592
	86.2471
24 hours	121.416
	102.556
	121.416
	124.953
	93.1251
	116.701
	140.277
	104.913
	130.847
	122.595
	122.595
	133.204
	102.556
	117.88
	124.953
	183.893
	127.31
	111.986
	122.595
	108.45
	99.0191
	116.701
	101.377
	144.992
	108.45
	88.4099
	114.344
	121.416
	106.092
	121.416
	128.489
	111.986
	101.377
	114.344
	103.734
	129.668
	174.517
	201.715
	185.85
	173.384
	315.038
	131.455
	9.06584
	22.6646
	105.39
	162.052
	152.986
	148.453
	129.188
	138.254
	130.321
	140.52
	148.453
	134.854
	15.8652
	14.732
	13.5988
	149.586
	157.519
	158.652
	120.122
	112.19
	120.122
	164.318
	143.92
	167.718
	12.4655
	64.5941
	15.8652
	151.853
	133.721
	122.389
36 hours	164.511
	170.637
	168.012
	166.262
	155.761
	135.634
	82.2557
	136.509
	110.258
	166.262
	161.011
	169.762
	122.508
	129.509
	131.259
	134.759
	145.26
	137.385
	84.0058
	91.8814
	78.7555
	133.884
	142.635
	128.634
	127.759
	110.258
	174.137
	113.758
	126.009
	123.384
	112.008
	77.8804
	81.3806
	156.636
	124.259
	158.386
	160.818
	156.041
	164.798
	118.623
	108.273
	112.254
	19.9032
	17.5148
	17.5148
	152.856
	121.807
	124.992
	156.837
	140.118
	160.818
	90.7585
	95.5352
	99.5159
	66.0785
	88.3701
	12.738
	109.069
	100.312
	119.419
	160.818
	129.769
	170.371
	113.846
	108.273
	109.069
	9.55352
	11.1458
	12.738
	129.769
	132.157
	139.322
48 hours	114.585
	113.614
	115.071
	103.903
	103.418
	95.1638
	61.1768
	50.0096
	42.2411
	117.498
	123.325
	95.6494
	106.817
	102.932
	93.2217
	87.3954
	96.6204
	81.569
	51.4662
	44.1832
	46.1253
	67.4886
	84.4822
	81.569
	77.1992
	90.3086
	89.823
	101.476
	87.3954
	91.2796
	43.2122
	42.7266
	8.73954
	89.3375
	74.2861
	89.823
72 hours	129.854
	144.802
	121.447
	122.381
	104.631
	113.973
	98.0915
	58.8549
	14.0131
	88.7495
	109.302
	105.565
	120.512
	124.249
	146.67
	99.0257
	97.1573
	101.828
	11.2105
	33.6314
	13.0789
	107.434
	99.9599
	105.565
	125.183
	113.973
	117.71
	101.828
	111.17
	116.776
	10.2763
	15.8815
	25.2235
	93.4205
	78.4732
	88.7495

## Sheet: Extended Data Fig. 6b
		day 1						day 2						day 3						day 4
		RFU (DsRed)						RFU (DsRed)						RFU (DsRed)						RFU (DsRed)
		Exp 1	Exp 2	Exp 3	Mean	SEM		Exp 1	Exp 2	Exp 3	Mean	SEM		Exp 1	Exp 2	Exp 3	Mean	SEM		Exp 1	Exp 2	Exp 3	Mean	SEM
PTC Cre	tS::UGA	28082.1	29007.1	31522.1	29537.1	1027.79		20235.8	22144.8	22947.8	21776.1	804.295		22266	25565	26558	24796.3	1297.23		21052.5	20938.5	22553.5	21514.8	520.375
WT Cre		16660.8	18615.8	18735.8	18004.2	672.559		8994.42	10521.4	9774.42	9763.42	440.842		5774.58	6900.58	6517.58	6397.58	330.539		1729.33	2154.33	1993.33	1959	123.882
PTC Cre	tS::UAG	32707.1	28561.1	30991.1	30753.1	1202.75		34232.8	30326.8	31680.8	32080.1	1145.11		46473	40220	42973	43222	1809.37		37975.5	41640.5	41260.5	40292.2	1163.52
WT Cre		19764.8	20599.8	17551.8	19305.5	909.362		11420.4	12438.4	10131.4	11330.1	667.503		7792.58	8920.58	6842.58	7851.92	600.6		2395.33	2837.33	2082.33	2438.33	219.008
PTC Cre	tS:UAA	36176.1	38086.1	37296.1	37186.1	554.106		37453.8	36935.8	37766.8	37385.4	242.31		47696	47347	47796	47613	136.097		36190.5	33392.5	42604.5	37395.8	2726.71
WT Cre		25552.8	23512.8	15470.8	21512.2	3077.54		15345.4	14005.4	8372.42	12574.4	2136.31		11019.6	9814.58	5532.58	8788.92	1664.91		3767.33	3237.33	1701.33	2902	619.523
PTC Cre	no tRNA	39019.1	34741.1	36147.1	36635.7	1258.89		39653.8	36090.8	35755.8	37166.8	1247.25		49296	46825	46067	47396	974.875		44107.5	38689.5	39846.5	40881.2	1647.38
WT Cre		24975.8	25520.8	25220.8	25239.2	157.595		16283.4	17648.4	16206.4	16712.8	468.361		14943.6	13719.6	12924.6	13862.6	587.204		5079.33	4808.33	4686.33	4858	116.135
	mock	25726.8	23499.8	29910.8	26379.2	1879.22		28678.4	26125.4	32015.4	28939.8	1705.31		46163	36431	45915	42836.3	3203.47		47315.5	43621.5	51979.5	47638.8	2418.16
		day 1						day 2						day 3						day 4
		RFU (eGFP)						RFU (eGFP)						RFU (eGFP)						RFU (eGFP)
		Exp 1	Exp 2	Exp 3	Mean	SEM		Exp 1	Exp 2	Exp 3	Mean	SEM		Exp 1	Exp 2	Exp 3	Mean	SEM		Exp 1	Exp 2	Exp 3	Mean	SEM
PTC Cre	tS::UGA	2948	3480	2537	2988.33	2261.29		16001.6	15987.6	15311.6	15766.9	227.703		25873.2	25888.2	24716.2	25492.6	388.191		39089.7	34458.7	32456.7	35335	1964.28
WT Cre		8583.58	10844.6	17788.6	12405.6	222.876		14734.1	16962.1	22617.1	18104.4	2346.21		22490.2	24863.2	29946.2	25766.6	2199.24		15449.2	16778.2	19577.2	17268.2	1216.58
PTC Cre	tS::UAG	1702	1886	709	1432.33	841.464		6384.58	6549.58	5439.58	6124.58	345.796		8256.25	8053.25	7494.25	7934.58	227.832		10035.7	10398.7	10355.7	10263.3	114.508
WT Cre		5862.58	6925.58	9345.58	7377.92	298.467		13423.1	14333.1	15524.1	14426.7	608.312		22471.2	23554.2	22977.2	23000.9	312.859		15503.2	15993.2	15009.2	15501.9	284.057
PTC Cre	tS:UAA	1663	1440	892	1331.67	267.368		6197.58	5930.58	5538.58	5888.92	191.374		7929.25	7660.25	7386.25	7658.58	156.753		8636.67	7532.67	8683.67	8284.33	376.078
WT Cre		4659.58	4932.58	5749.58	5113.92	187.031		14508.1	13766.1	12173.1	13482.4	688.817		25654.2	24212.2	20104.2	23323.6	1662.62		17935.2	17136.2	13959.2	16343.6	1214.27
PTC Cre	no tRNA	1676	1290	902	1289.33	182.434		6571.58	5797.58	5598.58	5989.25	296.78		8089.25	7714.25	7446.25	7749.92	186.473		8850.67	8589.67	8654.67	8698.33	78.4439
WT Cre		3321.58	3883.58	3511.58	3572.25	134.76		12049.1	13281.1	12344.1	12558.1	371.395		24024.2	24653.2	23741.2	24139.6	269.513		15689.2	16406.2	16026.2	16040.6	207.104
	mock	4389.58	3151.58	2460.58	3333.92	460.723		6824.08	5824.08	5487.08	6045.08	401.465		5920.25	5271.25	6572.25	5921.25	375.567		7270.67	7538.67	9010.67	7940	540.895

## Sheet: Extended Data Fig 8a (lung)
				tSA1T5			tSA1T5					RRTS
	Control			R#1			R#2					UGA			UAG			UAA
Position	UGA	UAG	UAA	UGA	UAG	UAA	UGA	UAG	UAA		Transcript No.	Control	tSA1T5 R#1	tSA1T5 R#2	Control	tSA1T5 R#1	tSA1T5 R#2	Control	tSA1T5 R#1	tSA1T5 R#2
1	11.92	5.98499	1.17866	27.9522	13.4937	0.21684	13.2194	4.97674	0.1855		1	0.00608	0	0.25326	0	0	0	0	0	0
2	12.1627	5.35606	1.40054	27.1395	13.4547	0.37483	12.654	5.24983	0.52377		2	0	0	0	0.05294	0	0	0.00367	0	0
3	11.7291	4.85592	1.011	24.9552	13.6255	1.627	12.4046	4.59593	0.5411		3	0	0	0	0.07285	0	0.01232	0	0	0.06951
4	11.7117	4.94897	0.80345	25.1405	13.8065	1.75887	12.7307	4.67365	0.72332		4	0.02736	0	0.02289	0	0	0	0	0	0.06741
5	12.0556	4.93763	1.37945	24.5994	13.5173	3.35795	12.5796	5.14845	1.13351		5	0	0	0	0.03651	0	0	0.02215	0	0.0475
6	11.4986	5.36574	0.72756	24.6359	13.3909	1.47338	13.3537	4.9336	0.80008		6	0.03303	0.05741	0.01453	0.07663	0	0	0.13655	0.06849	0.91988
7	11.928	6.46822	0.61075	24.3902	14.9427	1.56812	12.6431	5.56587	0.69572		7	0	0.38501	0.29563	0	0	0	0.22863	0	0
8	12.4351	5.44718	0.64054	25.1034	13.862	0.46197	12.6815	5.70229	1.3552		8	0	0	0	0	0	0	0	0	0
9	12.1067	4.74498	0.5127	25.3042	13.6629	0.55589	12.1074	4.60888	0.19213		9	0	0	0.18794	0.07246	0	0	0.19252	0.04662	0.0498
10	12.0952	4.80051	0.73401	25.7318	13.5459	0.30832	12.3107	5.17788	1.40946		10	0	0	0.25054	0	0	0	0	0	0
11	11.7747	5.10386	0.4466	24.7222	13.7392	0.84693	12.5616	4.69254	0.58775		11	0.00284	0.42618	0.13365	0	0	0	0.0049	0	0.07105
12	11.9573	5.31587	0.65669	24.6697	13.1267	0.61472	13.0879	5.4079	0.74255		12	0.03473	0.22785	0	0.04173	0.07636	0.14341	0	0	0
13	11.9421	5.07628	0.51671	24.4767	14.0102	1.21639	12.0749	5.00188	0.47668		13	0	0	0	0	0	0	0.04889	0	0.29485
14	11.6964	5.23479	1.07119	24.3168	14.0246	0.19352	12.2582	5.80366	0.6528		14	0.06609	0	0	0	0	0	0.28019	1.18929	1.22876
15	12.3988	4.76827	0.77288	24.8491	13.291	0.9414	12.2466	6.4857	0.78561		15	0	0	0	0	0	0	0	0	0
16	12.027	5.08694	1.24893	24.1719	14.1521	1.40284	12.3045	5.96587	0.45264		16	0	0	0	0	0	0	0	0	0
17	11.848	5.75624	1.04888	24.7196	15.8081	0.74727	12.2033	5.82325	0.67899		17	0	0	0	0	0	0	0.07679	0.01261	0.00412
18	11.707	4.84214	0.63436	24.4361	13.0838	0.90321	12.2511	4.58932	0.69561		18	0.17507	0.59612	0.44656	0	0	0	0.03857	0	0.01
19	12.0908	5.32556	0.63099	24.1622	14.0661	0.95497	12.2795	5.75265	0.56194		19	0.02766	0	0	0	0	0.1144	0.07349	0	0
20	12.0402	5.87738	1.00538	24.5912	13.4946	0.38898	12.6175	4.87094	0.69493		20	0	0	0	0.07591	0.04004	0.01115	0	0	0
21	11.6217	5.18007	0.97346	25.4286	14.3018	0.4756	12.5119	5.10405	0.53987		21	0	0	0	0.00762	0.05114	0.18899	0.02126	0.18828	0.01285
22	11.7472	5.3655	0.86633	24.9238	13.6723	0.31973	12.1138	5.54971	0.97841		22	0	0	0	0	0	0	0	0	0
23	11.8704	4.73161	0.8692	24.0765	14.0061	0.87078	12.3127	4.93687	0.71277		23	0.03433	0	0.02175	0.03676	0	0	0	0	0
24	11.8642	5.36074	0.80062	24.1374	13.2878	1.5749	12.2789	4.72911	0.88536		24	0.08782	0	0	0	0	0	0	0	0
25	11.8067	5.0932	0.96035	25.0331	12.9732	3.02619	12.1942	5.41097	1.50187		25	0.00746	0	0	0.24324	0.01827	0.0504	0	0	0
26	11.988	4.95306	1.2154	24.2954	13.3527	0.41675	12.0976	4.8681	0.42349		26	0.0281	0.29841	0.3091	0.03795	0.02652	0.00583	0	0	0
27	11.8202	5.19014	0.93553	25.3443	14.1601	2.47279	12.1077	5.63231	1.3568		27	0.00562	0.22726	0.12443	0	0	0	0	0	0
28	12.0532	5.55686	0.73884	24.9355	13.8068	2.09755	12.6371	5.21612	0.96947		28	0.02336	0	0	0.16788	0	0.02443	0	0	0
29	11.8339	6.90818	1.23494	24.8565	13.1287	1.81076	12.1206	5.11513	1.05294		29	0.06244	0	0.01993	0.04837	0	0	0.08129	0	0
30	12.1056	4.88403	0.70102	25.6628	12.9537	1.88181	12.3433	4.70398	0.99113		30	0	0	0	0	0	0	0.02074	0	0
31	11.8884	5.22295	0.97243	24.3895	13.7942	0.9444	12.6372	6.76919	0.66306		31	0	0	0	0	0	0	0	0	0
32	12.0937	5.81012	1.03384	24.9108	15.483	2.74406	12.2694	5.75631	1.0975		32	0	0	0	0.0742	0	0	0.00881	0	0
33	12.2499	5.83635	0.90353	24.9467	14.8803	0.17771	12.6149	6.26114	0.85412		33	0.00724	0	0	0.03072	0	0	0	0	0
34	12.75	5.45955	0.76531	25.691	13.9755	0.62601	13.9475	5.26165	0.24569		34	1.16312	0.72379	1.51289	0.06849	1.30759	0.14827	0.01361	0	0
35	12.2737	5.25306	1.75714	25.3501	13.9358	1.9694	12.7391	5.1934	1.96186		35	0	0	0	0	0	0	0	0	0
36	11.9123	5.55922	1.47791	24.2551	13.7074	0.67541	12.4058	4.85316	1.12651		36	0	0	0	0	0	0	0	0	0
37	12.1867	4.95516	0.89264	25.8819	15.1831	0.31995	12.6847	4.72934	1.27262		37	0.01494	0	0	0	0	0	0.18486	0	0
38	12.0922	5.32287	0.88181	25.4674	14.4754	0.11412	12.9365	6.42609	0.7841		38	0.06179	0.12009	0.09909	36.6322	88.7992	57.7101	0	0	0
39	11.8922	4.83456	1.24949	24.2417	13.391	1.57458	12.3885	4.9399	1.24561		39	0.3269	0	0	0	0	0.0133	0.00649	0	0
40	11.8878	5.27462	1.0105	24.6724	14.1849	1.57426	12.3912	5.40586	0.21928		40	0	0	0	0.01835	0	0	0.12735	0	0
41	12.4292	5.11232	1.45198	24.6749	13.1172	0.65783	12.0594	4.93201	1.32631		41	0.06011	0	0	0	0	0	0.02232	0	0
42	11.963	4.78118	0.7674	24.1432	14.5816	0.83144	13.4208	6.28091	1.02447		42	0.13309	0	0	0	0	0	0	0	0
43	12.3354	5.13095	1.11562	24.693	13.1506	0.47969	12.1714	4.85925	0.22885		43	0.34767	0	0	0	0	0	0.27534	0	0.0723
44	11.7518	4.99699	1.0956	24.2408	13.3558	0.76029	12.2291	4.51489	0.81611		44	0	0	0	0.04595	0	0	0	0	0.11828
45	11.7898	5.07808	0.92615	24.0176	13.1367	0.22891	12.401	5.05419	0.53907		45	0	0	0	0	0	0	0	0.01878	0
46	11.9025	5.43163	0.33942	23.9394	12.8598	0.9156	12.0056	4.53347	0.21633		46	0.02922	0	0.01943	1.32063	0	0	0.02954	0	0
47	12.0211	5.26506	1.04259	24.8116	12.9281	0.30579	12.0432	4.93032	0.78703		47	0	0	0.19692	0	0	0	0	0	0
48	12.1269	4.85615	1.40279	24.7749	12.9945	0.25251	11.9897	4.60507	0.48725		48	0	0	0.04032	0.23648	0.51777	0.03317	0.00971	0	0
49	12.1172	5.62064	1.10001	24.2804	13.4742	0.66731	13.087	5.21106	0.9534		49	0.02432	0	0.07346	0	0	0	0.07787	0.52277	0
50	12.2238	5.31851	1.15271	24.1467	13.1721	2.95762	12.8804	6.11285	1.01919		50	0.04844	0.30028	0.09504	0	0	0	0.74959	0	0.1653
51	12.1881	4.91973	1.14892	25.1054	12.9411	1.22273	12.6348	4.36572	1.39063		51	0	0.051	0	0.0948	0	0	0	0	0
52	12.146	5.00565	0.86202	24.5849	13.0589	1.03408	12.7747	4.91176	1.04379		52	0	0	0	0	0	0	1.70554	3.6	0
53	12.0766	5.47804	0.84201	24.412	13.62	0.79006	12.4071	4.91928	1.18414		53	0.04009	0.75571	0.24103	0.01033	0	0.03883	0	0	0
54	12.3582	4.55975	1.0616	24.4547	15.9347	0.46868	12.4061	6.95828	0.72396		54	0.0197	0.0273	0.18185	0.28274	0	0	0	0	0
55	12.0628	4.69378	1.13381	24.5497	13.1737	0.62755	12.537	4.57148	0.84652		55	0	0	0.04918	0	0	0	0	0	0
56	12.6276	5.3481	1.34838	25.7733	13.6518	0.15028	13.2061	5.24127	0.42403		56	1.79096	0	0	0.18655	0	0.04322	0.05687	0	0
57	11.8329	4.92114	0.67365	24.8465	14.0729	0.54308	12.9058	4.63023	0.8734		57	0.00606	0	0	0	0	0	0	0	0
58	12.1322	5.17913	1.41382	24.215	13.4219	1.75804	12.1601	6.52225	1.14306		58	0.08187	0	0	0.01525	0	0.30542	0.25129	0	0.16108
59	12.1212	4.96668	1.10785	24.7736	13.9483	1.52931	12.6618	4.88928	1.62669		59	0	0	0	0.0255	0	0.01222	0	0	0
60	12.2744	5.11159	1.43439	24.7989	13.907	2.34801	12.2726	4.97859	1.98865		60	0.0048	0	0.10701	0	0	0	0.09159	0.02807	0.05504
61	12.0644	5.14604	1.56417	25.6167	14.0416	0.72339	14.0221	4.98801	2.41523		61	0	0	0	0	0	0	0	0	0
62	12.2298	5.17553	1.58795	25.1701	14.1129	1.49413	12.8421	5.20039	1.75923		62	0	0	0	0.13415	0.12121	0.33823	0	0	0
63	12.3096	5.32811	0.63956	24.4123	13.9408	0.75522	13.8758	5.37172	0.86564		63	4.91736	0	1.33062	0.08602	0	0	0	0	0
64	12.1089	5.35647	1.10133	24.4946	14.2791	1.28987	12.5605	5.55354	1.715		64	0.10644	0	0.09868	0	0	0	0	0	0
65	12.7928	5.16504	1.68498	24.309	19.3919	0.74372	13.1194	5.69006	1.05221		65	0	0	0	0	0	0	0	0	0
66	12.4006	5.31344	0.70015	24.6957	14.6337	1.17847	12.967	5.15264	0.75883		66	0.15773	0.08483	0.02861	0.28016	0.02552	0.12646	0	0	0
67	12.315	5.34668	2.07662	24.7033	12.9954	2.4794	13.5378	5.40108	2.22052		67	0.12102	0	0.01729	0.01304	0	0.12262	0	0	0
68	12.8277	6.2851	1.48032	25.0512	16.8658	1.66655	13.2147	8.37844	0.53151		68	0.02087	0	0	0	0	0	0	0	0
69	12.1181	4.76959	1.34961	24.9897	13.8964	2.2434	13.1697	6.57712	0.75662		69	0	0	0	0	0	0	0.04024	1.11353	0
70	12.813	5.22317	1.12273	25.0978	13.7577	0.80491	12.9061	6.51425	1.58961		70	0	0	0	0	0	0.08488	0.03418	2.6738	0
71	12.3054	5.78595	2.70041	24.6808	15.6356	0.94922	12.6086	5.39709	0.34401		71	0.03068	0	0.03244	0	0	0	0.05659	0	0
72	12.2841	4.68707	1.26846	24.4378	13.1308	1.231	12.4788	5.95591	1.11737		72	0.03499	0.03667	0.09097	0	0	0	0	0	0
73	12.265	5.10369	1.81513	24.6453	17.2093	1.74182	12.4006	6.15103	2.74268		73	0.04767	0	0.18206	0.17404	0	0.01684	0.18802	0.05905	0.03484
74	12.0571	4.87303	1.67749	24.3727	13.0971	2.39435	12.2902	4.80963	0.74258		74	0	0	0	0	0	0	0	0	0
75	12.0135	6.55085	1.76818	24.5686	14.3872	1.82336	12.5728	7.78114	0.92612		75	0	0	0	0.02796	0.0687	0.48053	0	0	0
76	11.7884	5.86846	0.91859	24.4737	16.2341	1.19622	12.4953	5.0457	1.06661		76	0.01605	0	0	0	0	0	0	0	0
77	11.8004	5.10629	1.21562	24.2871	13.3763	0.42014	12.303	4.65185	0.61434		77	0.01258	0.0056	0.01723	0.054	0.02782	0.10262	0.15148	0	0.15172
78	11.9067	4.9225	0.75218	24.4279	15.5576	0.40229	12.059	5.71265	1.06418		78	0	0	0	0	0	0	0	0	0
79	11.8743	4.95634	1.08267	25.1203	12.8821	0.59915	12.6846	4.72301	0.9545		79	0	0	0	0.01507	0	0	0.88458	0	0
80	12.3378	5.11469	1.1286	24.5332	13.1206	1.55897	12.6684	4.97047	0.56643		80	0.22176	0.17541	0.42052	0	0	0	0.40822	0.04663	0.24226
81	12.0576	5.30848	0.86805	24.2609	13.6522	0.27528	12.0799	5.15994	1.99622		81	0	0	0	0	0	0	0	0	0
82	11.882	4.65332	0.63235	24.2341	12.9745	0.48217	12.1752	4.54389	0.7211		82	0	0	0.00947	0	0	0	0.00979	0	0
83	11.9443	6.58717	0.71071	24.5231	14.1962	1.33823	12.5227	6.20316	0.51774		83	0.00109	0	0	0	0	0	0	0	0
84	12.0305	5.55521	0.7074	24.5448	12.8511	0.67195	12.439	6.29759	0.44315		84	0.00121	0	0	0	0	0	0.00617	0	0
85	11.72	6.03477	1.00658	24.2026	13.5667	0.8139	12.5169	5.20824	0.65089		85	0.00404	0	0	0.022	0	0	0	0	0
86	11.9895	5.64427	1.04716	24.8119	17.0542	1.47565	12.3536	4.71215	1.08238		86	0	0	0	0	0	0	0	0	0
87	11.5731	5.99851	0.82471	24.2391	14.552	0.94884	11.7692	5.82143	0.50446		87	0.1072	0	0	0.18433	0.07129	0.17512	0.02827	0	0
88	11.5377	4.5995	0.39632	24.0905	13.1076	0.10736	11.9529	5.4306	0.39947		88	0	0	0	0.07414	0.08997	0.01337	0	0	0
89	11.9776	5.45188	0.53047	24.84	13.3734	0.51265	12.2044	5.03712	1.07966		89	0.01522	0	0	0	0	0	0	0	0
90	12.0113	6.21039	0.68191	24.5305	12.8643	1.08092	12.2018	4.99449	0.69892		90	0	0	0	0	0	0	0	0	0
91	12.2755	5.04313	1.34012	24.7822	12.7651	0.53307	12.6195	4.98376	0.29191		91	0	0	0	0	0	0	0.07699	0	0.24167
92	12.4325	10.0358	0.77892	29.3169	14.9438	0.40431	14.6605	10.5628	1.97117		92	0.09612	0	0	0.01452	0	0	0.10523	0	0
93	11.8339	5.41172	1.59932	25.9655	14.7703	1.53197	12.6281	5.51667	0.9955		93	0	0	0	0.05732	0	0.0526	0	0	0
94	11.923	5.78717	1.80776	26.1946	13.6106	7.16263	13.3549	5.25339	3.21352		94	0	0	0	0.01634	0.07542	0	0	1.38591	0.15915
95	12.2693	6.56491	1.1107	26.7341	18.1471	5.76307	12.7215	6.1843	0.38167		95	0.09285	0	0	0.13284	0.12439	0.068	0	0	0
96	12.4379	5.05254	1.02208	28.9969	14.8501	2.25392	13.0038	5.7135	1.11326		96	0	0	0	0	0	0	0	0	0
97	12.1973	5.99883	1.1909	28.6692	16.8488	1.94684	13.1595	5.9525	1.27046		97	0	0	0	0.02024	0	0	0	0	0
98	12.5157	6.12003	1.77713	26.4327	15.9964	1.68761	13.8893	7.88301	1.52483		98	0.14244	0.10907	0.03727	0.05122	0.57322	0.11582	0	0	0
99	12.5344	6.57186	1.53926	26.532	15.1076	8.28368	13.1396	5.79685	2.49592		99	0.14074	0	0.01764	0.15938	0.20918	0.28724	0	0	0
100	14.178	7.80091	2.8172	28.6314	21.6082	11.6012	13.8943	10.4074	2.42052		100	0.007	0	0	0.19912	0	0	0	0	0
101	15.1555	9.44956	3.77791	32.3597	18.441	5.71894	15.7902	8.40005	2.56465		101	0.04386	0	0	0.04423	0	0	0.39509	0	0
102	14.0749	9.45082	3.42829	34.3754	14.7899	3.58649	14.9618	7.64977	3.84579		102	0	0	0	0.02457	0.1102	0.01761	0.03023	0.05438	0.32548
103	13.5282	6.63014	2.60821	27.3376	13.9775	1.05102	15.4856	6.47014	1.37109		103	0.05372	0	0.51282	0	0	0	0.00875	0	0
104	13.1019	7.28112	2.29324	25.9273	15.2224	1.87656	13.2843	5.95971	1.5564		104	0.03488	0.26552	0.04485	0	0	0	0.43429	0.37232	0.23329
105	12.5741	5.10022	1.93354	25.3226	13.0959	1.19972	12.8968	7.73756	0.81819		105	0.01811	0	0.01241	0	0	0	0.04758	0	0
106	14.2194	4.66411	1.03062	26.1737	13.1739	0.63775	13.7696	4.31946	1.08948		106	0.05978	0.09063	0.05853	0.0291	0	0	0.00343	0	0.03401
107	11.6513	4.57672	0.44777	26.5591	12.9945	1.7314	12.2674	7.53544	0.38008		107	0.06378	0	0	0	0	0	0	0	0
108	11.2773	4.5286	0.49374	24.7024	13.3277	0.76344	12.2201	4.56273	0.57969		108	0.09755	0.07403	0	0.1247	0.68951	0.30019	0	0	0
109	11.3081	4.56984	0.23498	24.1745	12.8183	0.09012	11.9614	4.28867	0.54024		109	0.13412	0	0.20152	0	0	0	0	0	0
110	11.2934	4.24172	0.10062	24.0183	12.7686	0.10516	12.1238	4.4526	0.08222		110	0.02346	0	0.00769	0.00327	0	0	0	0	0
111	11.344	4.24331	0.03768	24.5243	12.8492	0.18824	11.8571	4.52993	1.23726		111	0.09984	0	0	0	0	0	0.01306	0	0.01771
112	11.1763	4.30373	0.14811	23.8412	13.777	0.01351	11.8877	4.23037	0.34001		112	0.08158	0	0	0	0	0	0.01002	0	0.00391
113	11.231	4.17681	0.14552	23.8759	12.7613	0.07866	11.8473	4.23051	0.10449		113	0.40447	0	0				0.27871	1.275	0
114	11.2857	4.27478	0.34332	23.8255	12.8279	0.12426	11.6476	4.26355	0.1382		114	0.04554	0	0				0	0	0
115	11.0691	4.21444	0.25177	23.8665	12.8282	0.18486	12.0302	4.35374	0.16256		115	0.0159	0	0				0	0	0
116	11.1983	4.19142	0.0846	23.8056	12.844	0.01126	11.6636	4.24411	0.14903		116	0.11206	0.07516	0.2381				0	0	0
117	11.3001	4.21539	0.02412	23.8331	12.7613	0.02252	11.6611	4.29336	0.09232		117	0.14359	0.32897	0.26084				0	0	0
118	11.0927	4.17432	0.09152	23.8165	12.7617	0.02252	12.5064	4.23037	0.06489		118	0	0	0				0	0	0
119	11.0987	4.25284	0.00612	24.134	12.7621	0.21398	11.6725	4.26235	0.06543		119	0.06629	0	0				0	0	0
120	11.0512	4.17308	0.04093	23.9566	12.7613	0.12388	11.8516	4.36076	0.0225		120	0	0	0				0.03603	0	0
121	11.0508	4.89638	0.04	24.1391	13.2684	0.04729	11.7135	5.01443	0.26183		121	0	0	0				0.11073	0.04139	0.15304
122	11.1243	4.22997	0.10563	23.8317	12.7613	0	11.6888	4.23037	0.044		122	0.19823	0.28209	0				0	0	0
123	11.0719	6.07631	0	23.9079	19.1469	0	11.6901	6.56422	0		123	0	0	0.07749				0.14974	0	0
124	11.1043	5.50132	0.01573	23.7742	14.6696	0	11.6249	6.78624	0		124	0	0	0.02423				0	0	0
125	11.05	4.23227	0.14677	23.7691	14.3868	0.0323	11.6539	4.6514	0.01906		125	0	0	0				0	0	0
126	11.1169	4.19104	0.02341	23.8739	12.7613	0	11.76	4.28981	0.03879		126	0	0	0				0	0	0
127	11.0522	4.21798	0.01055	23.7691	12.7613	0.16893	11.6655	4.23037	0.01099		127	0.13292	0	0.09322				0.16614	0	0
128	11.1028	4.22155	0.01624	23.8523	14.0427	0	11.7548	4.35369	0.02344		128	0	0	0				0	0.05139	0
129	11.0962	4.16422	0.0195	23.9895	12.7617	0	11.6509	4.63313	0.0845		129	0	0	0				0.38095	0	0.19434
130	11.0711	4.18162	0.10199	23.784	12.7889	0.04303	11.6423	4.25323	0.20585		130	0	0	0				0.1372	0	0
131	11.0393	4.20367	0.00224	23.7691	12.7613	0	11.6191	4.30558	0		131	0.02835	0	0				0	0	0
132	11.0876	4.39636	0.09455	23.771	12.7617	0	11.64	4.23037	0.06617		132	0	0	0				0	0	0
133	11.0527	4.24748	0.07486	23.8825	12.7617	0	11.9029	4.24573	0		133	0	0	0				0	0	0
134	11.0527	4.17983	0.0271	23.7691	12.7617	0.03176	11.6225	4.23051	0.16263		134	0.01139	0	0				0	0	0
135	11.0402	4.17209	0.19598	23.8187	12.7613	0.58697	11.9727	4.27271	0.07373		135	0	0	0				0	0	0
136	11.0499	4.6497	0.01335	23.9279	12.7613	0	11.6393	4.23107	0		136	0	0	0				0	0	0
137	11.138	4.21766	0.02083	23.8205	12.7789	0	11.8852	4.23424	0.04673		137	0	0	0.16905				0.19209	0	0.64608
138	11.0831	4.19491	0.04502	23.7819	12.7617	0.30582	11.6304	4.23533	0		138	0.01612	0	0.00757				0.05725	0	0
139	11.1415	4.32753	0.07973	23.9149	13.7065	0.80205	11.6191	4.34689	0.30192		139	0.032	0.01084	0				0.16154	0.06557	0.28747
140	11.1006	4.16036	0.03213	23.7691	12.7613	0.56167	11.6219	4.23371	0.04388		140	0.56023	0	0.07087				0.02644	0	0
141	11.0639	4.16506	0.04827	23.7691	12.7613	0.04654	11.644	4.23037	0.0011		141	0.02256	0.02632	0.23566				0	0	0
142	11.2059	4.206	0.07369	23.7691	12.7613	0.01111	11.6221	4.23037	0.00603		142	0.03563	0.02794	0.14228				0	0	0
143	11.0627	4.20543	0.04833	23.7986	12.7613	0.04269	11.6201	4.23495	0.000366692		143	0.42367	0	0.4544				0	0	0
144	11.0658	4.18135	0.03402	23.7691	12.7617	0.03176	11.6384	4.23065	0		144	0.0115	0	0				0.06293	0.09023	0.09813
145	11.0952	4.17697	0.16013	23.7691	12.7613	0.02881	11.7563	4.23037	0.01809		145	0.00654	0	0				0.08988	0.07656	0.08897
146	11.2039	4.18859	0.0839	23.7794	12.7613	0	11.6518	4.23037	0.72024		146	0	0	0.40049				0	0	0
147	11.1699	4.21261	0.00602	23.7838	12.7613	0.03176	11.6602	4.23037	0.05927		147	0	0	0.0422				0	0	0
148	11.1066	4.17468	0.04639	23.9495	12.8763	0	11.8426	4.23037	0.05713		148	0.16554	0	0				0.03099	0	0
149	11.1053	4.23142	0.14125	23.7783	12.7613	0	11.6671	4.26132	0		149	0	0	0				0	0	0
150	11.0587	4.2165	0.58557	23.8063	12.7613	0	11.6272	4.23706	0.26712		150	0.44444	0	0				0.47464	1.10651	0.40698
151	11.0812	4.16562	0.26922	23.8825	12.7613	0.03814	11.7087	4.23706	0.10256		151	0.06618	0	0.02758				0	0	0.04653
152	11.0636	4.2645	0.02172	24.0081	12.7613	0	11.6377	4.23706	0		152	0.03467	0.00794	0.0667				0.08762	0	0.66571
153	11.0986	4.20992	0.10248	23.7809	12.7613	0.01126	11.7372	4.23912	0.18623		153	0	0	0				0	0	0
154	11.0554	4.2021	0.22828	23.7691	13.0687	0.0107	11.6302	4.32957	0		154	0	0	0				0	0	0
155	11.0947	4.24006	0.00562	23.7691	13.3484	0	11.6272	4.46628	0.02939		155	0	0	0.03448				0.12116	0	0
156	11.1647	4.19173	0.01422	23.8258	12.7613	0	11.8619	4.3067	0.01505		156	0.07387	0	0.07921				0.00947	0	0
157	11.1402	4.19961	0.07391	23.7691	12.7679	0.04713	11.7041	4.25227	0.02171		157	0.28708	0	0.17174				0	0	0
158	11.1072	4.19507	0.04045	23.7793	12.7613	0	11.6446	4.23769	0.01338		158	0	0	0				0.0032	0	0
159	11.1336	4.1656	0.08042	24.9052	12.7613	0.17196	11.8595	4.23037	0.31156		159	0.01599	0.16786	0.04134
160	11.1921	4.21809	0.00335	23.9392	12.7613	0.02866	11.6561	4.27401	0.12493		160	0	0	0
161	11.1801	4.19807	0.07301	23.8722	12.7613	0.09869	11.6667	4.41486	0.55973		161	0	0	0
162	11.1015	4.1557	0.04625	23.8944	12.7613	0	11.6713	4.23037	0.00431		162	0	0	0
163	11.0706	4.16643	0.07361	23.7793	12.7613	0.0107	11.7234	4.25517	0.03705		163	0	0.23333	0.43922
164	11.1005	4.15965	0.01311	23.7692	12.8181	0.04841	11.6741	4.23037	0		164	0.00205	0	0
165	11.0579	4.25969	0.03685	23.7893	12.7686	0.15958	11.6191	4.23243	0.01486		165	0.02166	0	0
166	11.0788	4.19718	0.02817	23.7825	12.7613	0	11.6199	4.24524	0.0135		166	0.02927	0.02639	0.00987
167	11.0505	4.15628	0.04367	23.7692	12.7613	0.03712	11.7913	4.25309	0.0433		167	0	0	0
168	11.1422	4.53607	0.00383	23.7924	12.7613	0.02866	11.62	4.27402	0.01671		168	0.06413	0.03697	0.04797
169	11.0615	4.20272	0	23.8024	12.7613	0	11.7236	4.36179	0		169	0	0	0
170	11.0593	4.30149	0.03689	23.7691	12.7881	0	11.6196	4.40881	0		170	0	0	0
171	11.0502	4.23537	0.12144	23.7948	12.7613	1.13356	11.689	4.23037	0.00431		171	0.00966	0	0
172	11.0851	4.1655	0.00662	23.7691	12.7613	0	11.7168	4.23421	0.00431		172	0	0	0
173	11.1184	4.3214	0	23.8256	12.8999	0	11.6343	4.26577	0.00862		173	0.09257	0	0.02369
174	11.064	4.17452	0.00993	23.7691	12.7613	0	11.6439	4.23628	0		174	0.07951	0	0
175	11.0728	4.16818	0.18732	23.7691	12.7934	0.00956	11.6391	4.2712	0		175	0.00192	0	0
176	11.0619	4.16902	0.0585	23.7691	12.7613	0	11.6325	4.24598	0.022		176	0	0	0
177	11.0447	4.1557	0.0563	23.7691	12.7613	0	11.6565	4.26606	0.03105		177	0	0	0
178	11.0559	4.16406	0.2053	23.7691	12.7613	0	11.632	4.26606	0.01665		178	0	0.11018	0.84122
179	11.0556	4.1557	0.08654	23.7942	12.7613	0	11.6429	4.24188	0		179	0	0	0.01386
180	11.0729	4.19058	0	23.775	12.768	0.02731	11.6455	4.25857	0		180	0.02074	0	0.11449
181	11.0494	4.22158	0.00109	23.8748	12.8297	0	11.6722	4.24324	0.02821		181	0	0	0
182	11.0486	4.19911	0.01793	23.956	12.7613	0	11.6196	4.23037	0.14964		182	0.02187	0	0.00293
183	11.044	4.20395	0.02433	23.7691	12.8198	0	11.6191	4.27318	0.02721		183	0	0	0
184	11.0781	4.1811	0	23.7865	12.7613	0	11.6564	4.28558	0.04113		184	0	0	0
185	11.0431	4.28066	0.03612	23.8328	12.7613	0	11.6668	4.2481	0.08261		185	0	0	0
186	11.0462	4.2442	0.07459	23.7691	12.9464	0.11996	11.6248	4.26606	0.87132		186	0.01	0	0
187	11.0507	4.17221	0.00335	23.7691	12.7613	0	11.6328	4.23576	0.01123		187	0	0	0
188	11.0403	4.16105	0.02318	23.7691	12.7613	0	11.6191	4.27978	0.21094		188	0	0	0
189	11.0581	4.16722	0.01007	23.7762	12.7613	0.02531	11.6716	4.29923	0		189	0	0	0
190	11.1754	4.20028	0.52953	23.839	12.8147	0	11.6191	4.29198	0.02565		190	0.51596	0.6173	0.66729
191	11.082	4.25032	0.0019	23.8712	12.7613	0	11.8073	4.23421	0.024		191	0	0	0
192	11.0734	4.32127	0.01624	23.7762	12.7613	0.01542	11.6647	4.33995	0.16097		192	0.17039	0	0
193	11.063	4.16004	0.01961	23.7942	12.7613	0.03083	11.6368	4.24107	0		193	0	0	0
194	11.0615	4.15605	0.1243	23.7691	12.7613	0.06847	11.6534	4.43217	0.04701		194	0	0	0
195	11.1088	4.17438	0.23256	23.7691	12.7613	0	11.6913	4.23037	0.02443		195	0	0	0
196	11.1453	4.15573	0.0107	23.7691	12.7613	0	11.6191	4.50971	0		196	0	0	0.00738
197	11.1267	4.16998	0.0045	23.7691	12.7613	0	11.7219	4.23051	0		197	0.0484	0	0.11385
198	11.1516	4.15612	0.01582	23.7691	12.7613	0.03505	11.6357	4.23037	0.04556		198	0	0	0
199	11.0429	4.16441	0.03549	23.7691	12.7613	0.0586	11.6191	4.23037	0		199	0	0	0
200	11.0412	4.1557	0.08306	23.7691	12.7613	0	11.6392	4.23037	0		200	0.02092	0	0
201	11.0448	4.1557	0.02191	23.7691	12.7613	0	11.6681	4.23136	0		201	0.02975	0	0.03851
202	11.0847	4.1557	0	23.7691	12.7613	0	11.6526	4.23037	0		202	0	0	0
203	11.0405	4.16066	0.01204	23.7691	12.7613	0	11.6191	4.23037	0.41602		203	0.27054	0.95461	0.93934
											204	0	1.78682	0
											205	0	0	0
											206	0	0	0
											207	0	0	0
											208	1.37969	0.45617	0
											209	0.08084	0.02414	0.05609
											210	0	0.06433	0.08178
											211	0	0	0
											212	0	0	0
											213	0	0	0
											214	0.21842	0	0.19148
											215	0	0	0
											216	0	0	0
											217	0	0	0
											218	0.00776	0.21075	0.03916
											219	0	0	0
											220	0	0	0
											221	0.06871	0	0
											222	0.05651	0.0682	0.06441
											223	0.07154	0.52766	0.44484
											224	0	0	0
											225	0	0	0
											226	0	0	0
											227	0	0	0
											228	0.04182	0.03091	0.03303
											229	0.02186	0	0
											230	0.01084	0	0.12134
											231	0	5.68966	0.5371
											232	0	0	0

[truncated: 7 more sheets: Extended Data Fig 8b (liver), Extended Data Fig. 8c, Extended Data Fig. 8d, Extended Data Fig. 9b, Extended Data Fig. 9c, Extended Data Fig. 10b, Extended Data Fig. 10c]
